# Supplementary material for: Testing Foundations of Biological Scaling Theory Using Automated Measurements of Vascular Networks
Source: PLoS Comput Biol. 2015 Aug 28;11(8):e1004455. doi: 10.1371/journal.pcbi.1004455 (PMC4552567; doi:10.1371/journal.pcbi.1004455)
Supplement: S1 Dataset — The complete, raw output of angicart on the 18 images used in the study, in tab-separated values (tsv) format. (TSV) [file pcbi.1004455.s003.tsv]

tag	name	len	vol	rad	voxc	defc	col	tips	dslen	dsvol	parent	beta	gamma	nchild	q	s
local/data/dicom_small_10.gd	(106, 241, 36)-(107, 245, 38)	8.640304	378.664696	3.734977	229	61	#00fff3	42	1691.261429	14447.861302	NA	NA	NA	2	1.24837021446	NA
local/data/dicom_small_10.gd	(106, 238, 35)-(106, 241, 36)	5.596427	65.364739	1.928153	37	8	#00ff96	39	1646.924087	13981.292302	(106, 241, 36)-(107, 245, 38)	0.516242	0.647712	2	NA	NA
local/data/dicom_small_10.gd	(105, 237, 34)-(106, 238, 35)	2.271563	4.507913	0.794786	2	0	#4400ff	35	1243.561681	10751.372607	(106, 238, 35)-(106, 241, 36)	0.412201	0.405895	2	NA	NA
local/data/dicom_small_10.gd	(104, 234, 31)-(105, 237, 34)	9.497972	162.284870	2.332108	77	5	#00ffeb	33	1217.561045	10609.373346	(105, 237, 34)-(106, 238, 35)	2.934258	4.181249	2	1.86978111974	NA
local/data/dicom_small_10.gd	(97, 230, 20)-(104, 234, 31)	29.268025	207.364000	1.501741	119	27	#007aff	32	1200.227529	10374.961868	(104, 234, 31)-(105, 237, 34)	0.643941	3.081503	2	1.51335899107	0.474794920046
local/data/dicom_small_10.gd	(94, 227, 18)-(97, 230, 20)	6.376157	24.793522	1.112538	11	0	#ff00a9	18	722.681903	6565.775347	(97, 230, 20)-(104, 234, 31)	0.740832	0.217854	2	NA	NA
local/data/dicom_small_10.gd	(93, 228, 18)-(94, 227, 18)	1.833030	4.507913	0.884765	2	0	#5fff7fffffffffffffa1	1	1.833030	4.507913	(94, 227, 18)-(97, 230, 20)	0.795268	0.287482	0	NA	NA
local/data/dicom_small_10.gd	(94, 227, 18)-(95, 222, 16)	8.968453	45.079130	1.264894	27	7	#00ffdc	17	714.472716	6536.473912	(94, 227, 18)-(97, 230, 20)	1.136945	1.406561	2	1.4916974666	0.504751310938
local/data/dicom_small_10.gd	(94, 223, 15)-(95, 222, 16)	2.271563	4.507913	0.794786	2	0	#ffbe7ffffffffffffec1	1	2.271563	4.507913	(94, 227, 18)-(95, 222, 16)	0.628342	0.253284	0	NA	NA
local/data/dicom_small_10.gd	(95, 222, 16)-(96, 221, 17)	2.271563	4.507913	0.794786	2	0	#ff777ffffffffffffe7a	16	703.232699	6486.886868	(94, 227, 18)-(95, 222, 16)	0.628342	0.253284	2	NA	NA
local/data/dicom_small_10.gd	(90, 206, 16)-(96, 221, 17)	27.081594	833.963913	3.130845	381	11	#0037ff	15	688.916413	6383.204868	(95, 222, 16)-(96, 221, 17)	3.939229	11.922007	2	3.17775523597	NA
local/data/dicom_small_10.gd	(79, 201, 20)-(90, 206, 16)	19.847822	464.315043	2.728821	221	15	#00a3ff	5	274.427572	2055.608347	(90, 206, 16)-(96, 221, 17)	0.871592	0.732890	2	1.71257159116	NA
local/data/dicom_small_10.gd	(74, 198, 21)-(79, 201, 20)	9.406986	153.269043	2.277336	69	1	#b700ff	3	68.421040	709.996304	(79, 201, 20)-(90, 206, 16)	0.834549	0.473956	2	1.07270400679	0.808142464313
local/data/dicom_small_10.gd	(72, 201, 18)-(74, 198, 21)	6.408602	45.079130	1.496343	21	1	#ff00cb	1	6.408602	45.079130	(74, 198, 21)-(79, 201, 20)	0.657059	0.681260	0	NA	NA
local/data/dicom_small_10.gd	(73, 197, 21)-(74, 198, 21)	1.833030	4.507913	0.884765	2	0	#0069ff	2	52.605451	511.648130	(74, 198, 21)-(79, 201, 20)	0.388509	0.194858	2	NA	NA
local/data/dicom_small_10.gd	(46, 207, 20)-(73, 197, 21)	44.769906	473.330869	1.834486	218	8	#ff0071	1	44.769906	473.330869	(73, 197, 21)-(74, 198, 21)	2.073416	24.423986	0	NA	NA
local/data/dicom_small_10.gd	(73, 197, 21)-(74, 194, 18)	6.002515	33.809348	1.338988	16	1	#00ff0c	1	6.002515	33.809348	(73, 197, 21)-(74, 198, 21)	1.513383	3.274640	0	NA	NA
local/data/dicom_small_10.gd	(79, 201, 20)-(83, 111, 37)	159.430294	795.646652	1.260375	362	9	#003fff	2	186.158710	881.297000	(79, 201, 20)-(90, 206, 16)	0.461875	8.032634	2	2.20281169402	0.239330274007
local/data/dicom_small_10.gd	(83, 111, 37)-(84, 112, 38)	2.271563	4.507913	0.794786	2	0	#22ff7fffffffffffffde	1	2.271563	4.507913	(79, 201, 20)-(83, 111, 37)	0.630595	0.014248	0	NA	NA
local/data/dicom_small_10.gd	(83, 111, 37)-(92, 98, 33)	24.456853	81.142435	1.027658	36	0	#ff8b7ffffffffffffe8e	1	24.456853	81.142435	(79, 201, 20)-(83, 111, 37)	0.815359	0.153402	0	NA	NA
local/data/dicom_small_10.gd	(83, 175, 16)-(90, 206, 16)	48.979083	784.376869	2.257783	357	9	#ffeb7ffffffffffffeee	10	387.407247	3493.632608	(90, 206, 16)-(96, 221, 17)	0.721142	1.808575	2	NA	0.428697532096
local/data/dicom_small_10.gd	(80, 161, 12)-(83, 175, 16)	25.320215	414.728000	2.283353	186	2	#ff0e7ffffffffffffe11	8	322.468786	2677.700347	(83, 175, 16)-(90, 206, 16)	1.011325	0.516960	2	NA	1.0462714029
local/data/dicom_small_10.gd	(78, 152, 12)-(80, 161, 12)	17.910208	299.776217	2.308199	134	1	#8900ff	7	289.037733	2242.686739	(80, 161, 12)-(83, 175, 16)	1.010882	0.707348	2	3.90895023832	1.10352468244
local/data/dicom_small_10.gd	(77, 148, 14)-(78, 152, 12)	7.672305	121.713652	2.247149	61	7	#82ff7fffffffffffff7e	6	259.724268	1884.307652	(78, 152, 12)-(80, 161, 12)	0.973550	0.428376	2	2.39447357405	NA
local/data/dicom_small_10.gd	(77, 124, 18)-(77, 148, 14)	35.466491	387.680522	1.865318	189	17	#0015ff	4	204.749916	1519.166695	(77, 148, 14)-(78, 152, 12)	0.830082	4.622664	2	2.69200625413	NA
local/data/dicom_small_10.gd	(65, 99, 25)-(77, 124, 18)	43.054676	132.983435	0.991548	63	4	#ff0013	1	43.054676	132.983435	(77, 124, 18)-(77, 148, 14)	0.531570	1.213954	0	NA	NA
local/data/dicom_small_10.gd	(77, 124, 18)-(89, 71, 23)	89.571245	842.979739	1.730810	379	5	#fdff7fffffffffffff03	3	126.228749	998.502739	(77, 124, 18)-(77, 148, 14)	0.927890	2.525518	2	2.93405267839	0.282757649602
local/data/dicom_small_10.gd	(84, 67, 30)-(89, 71, 23)	14.538118	87.904304	1.387318	39	0	#8c00ff	2	33.089793	135.237391	(77, 124, 18)-(89, 71, 23)	0.801543	0.162308	2	1.62895295837	1.62928305782
local/data/dicom_small_10.gd	(77, 65, 27)-(84, 67, 30)	11.854784	29.301435	0.886998	13	0	#1c00ff	1	11.854784	29.301435	(84, 67, 30)-(89, 71, 23)	0.639362	0.815428	0	NA	NA
local/data/dicom_small_10.gd	(84, 67, 30)-(88, 65, 31)	6.696890	18.031652	0.925777	8	0	#00ffcd	1	6.696890	18.031652	(84, 67, 30)-(89, 71, 23)	0.667314	0.460644	0	NA	NA
local/data/dicom_small_10.gd	(89, 71, 23)-(90, 69, 24)	3.567711	20.285609	1.345316	9	0	#00a7ff	1	3.567711	20.285609	(77, 124, 18)-(89, 71, 23)	0.777275	0.039831	0	NA	NA
local/data/dicom_small_10.gd	(77, 148, 14)-(78, 129, 13)	31.034930	209.617956	1.466270	108	15	#07ff7ffffffffffffff9	2	47.302046	243.427304	(77, 148, 14)-(78, 152, 12)	0.652502	4.045059	2	1.27926765457	0.463781137342
local/data/dicom_small_10.gd	(78, 127, 13)-(78, 129, 13)	2.592296	6.761870	0.911205	3	0	#5900ff	1	2.592296	6.761870	(77, 148, 14)-(78, 129, 13)	0.621444	0.083528	0	NA	NA
local/data/dicom_small_10.gd	(78, 129, 13)-(83, 133, 8)	13.674820	27.047478	0.793465	14	2	#9000ff	1	13.674820	27.047478	(77, 148, 14)-(78, 129, 13)	0.541145	0.440627	0	NA	NA
local/data/dicom_small_10.gd	(78, 152, 12)-(80, 147, 8)	11.403257	58.602870	1.278999	39	13	#ff0054	1	11.403257	58.602870	(78, 152, 12)-(80, 161, 12)	0.554111	0.636690	0	NA	NA
local/data/dicom_small_10.gd	(80, 161, 12)-(83, 165, 9)	8.110838	20.285609	0.892249	9	0	#00ffb7	1	8.110838	20.285609	(80, 161, 12)-(83, 175, 16)	0.390763	0.320331	0	NA	NA
local/data/dicom_small_10.gd	(83, 174, 17)-(83, 175, 16)	1.865476	4.507913	0.877037	2	0	#00c2ff	2	15.959378	31.555391	(83, 175, 16)-(90, 206, 16)	0.388451	0.038087	2	5.66163761957	NA
local/data/dicom_small_10.gd	(81, 175, 18)-(83, 174, 17)	3.698506	6.761870	0.762861	3	0	#ff00c9	1	3.698506	6.761870	(83, 174, 17)-(83, 175, 16)	0.869816	1.982607	0	NA	NA
local/data/dicom_small_10.gd	(83, 174, 17)-(86, 178, 19)	10.395396	20.285609	0.788131	9	0	#00baff	1	10.395396	20.285609	(83, 174, 17)-(83, 175, 16)	0.898629	5.572517	0	NA	NA
local/data/dicom_small_10.gd	(96, 221, 17)-(98, 228, 15)	12.044723	99.174087	1.618921	50	6	#28ff7fffffffffffffd8	1	12.044723	99.174087	(95, 222, 16)-(96, 221, 17)	2.036927	5.302393	0	NA	NA
local/data/dicom_small_10.gd	(97, 230, 20)-(101, 227, 19)	7.233772	13.523739	0.771420	7	1	#31ff7fffffffffffffcf	14	448.277601	3601.822521	(97, 230, 20)-(104, 234, 31)	0.513684	0.247156	2	NA	NA
local/data/dicom_small_10.gd	(101, 227, 19)-(104, 229, 20)	5.400742	27.047478	1.262588	12	0	#acff7fffffffffffff54	1	5.400742	27.047478	(97, 230, 20)-(101, 227, 19)	1.636706	0.746601	0	NA	NA
local/data/dicom_small_10.gd	(101, 227, 19)-(111, 178, 17)	72.034457	773.107087	1.848310	343	0	#4eff7fffffffffffffb2	13	435.643087	3561.251304	(97, 230, 20)-(101, 227, 19)	2.395983	9.958077	2	NA	0.526111535444
local/data/dicom_small_10.gd	(108, 181, 20)-(111, 178, 17)	13.137938	29.301435	0.842570	15	2	#00a8ff	1	13.137938	29.301435	(101, 227, 19)-(111, 178, 17)	0.455860	0.182384	0	NA	NA
local/data/dicom_small_10.gd	(111, 178, 17)-(113, 160, 13)	26.550947	369.648869	2.105134	174	10	#ffa07ffffffffffffea3	12	350.470692	2758.842782	(101, 227, 19)-(111, 178, 17)	1.138951	0.368587	2	NA	NA
local/data/dicom_small_10.gd	(113, 160, 13)-(113, 162, 11)	4.543127	18.031652	1.123998	9	1	#005fff	1	4.543127	18.031652	(111, 178, 17)-(113, 160, 13)	0.533932	0.171110	0	NA	NA
local/data/dicom_small_10.gd	(113, 160, 13)-(115, 143, 14)	26.897891	441.775478	2.286477	198	2	#ff00d5	11	319.376618	2371.162260	(111, 178, 17)-(113, 160, 13)	1.086143	1.013067	2	3.03013167584	4.81718294851
local/data/dicom_small_10.gd	(115, 126, 18)-(115, 143, 14)	26.393454	311.046000	1.936820	151	13	#00ff2f	9	267.269369	1758.086087	(113, 160, 13)-(115, 143, 14)	0.847076	0.981246	2	2.84270760277	NA
local/data/dicom_small_10.gd	(101, 77, 26)-(115, 126, 18)	82.010284	849.741609	1.816077	377	0	#00a0ff	7	185.233887	1275.739391	(115, 126, 18)-(115, 143, 14)	0.937659	3.107221	2	1.20159905877	0.221866909464
local/data/dicom_small_10.gd	(101, 76, 25)-(101, 77, 26)	1.865476	4.507913	0.877037	2	0	#ffe37ffffffffffffee6	5	83.035597	358.379087	(101, 77, 26)-(115, 126, 18)	0.482929	0.022747	2	NA	NA
local/data/dicom_small_10.gd	(99, 70, 24)-(101, 76, 25)	11.435702	130.729478	1.907570	62	4	#ff004e	4	77.602410	342.601391	(101, 76, 25)-(101, 77, 26)	2.175016	6.130180	2	1.50551537975	NA
local/data/dicom_small_10.gd	(99, 69, 24)-(99, 70, 24)	1.296148	4.507913	1.052169	2	0	#6fff7fffffffffffff91	1	1.296148	4.507913	(99, 70, 24)-(101, 76, 25)	0.551576	0.113342	0	NA	NA
local/data/dicom_small_10.gd	(99, 70, 24)-(103, 69, 30)	11.481195	65.364739	1.346180	29	0	#46ff7fffffffffffffba	3	64.870559	207.364000	(99, 70, 24)-(101, 76, 25)	0.705704	1.003978	2	1.7156468206	NA
local/data/dicom_small_10.gd	(101, 67, 31)-(103, 69, 30)	4.104594	9.015826	0.836166	4	0	#00f1ff	1	4.104594	9.015826	(99, 70, 24)-(103, 69, 30)	0.621140	0.357506	0	NA	NA
local/data/dicom_small_10.gd	(103, 69, 30)-(112, 65, 24)	18.747412	54.094957	0.958369	24	0	#fff87ffffffffffffefb	2	49.284771	132.983435	(99, 70, 24)-(103, 69, 30)	0.711917	1.632880	2	NA	NA
local/data/dicom_small_10.gd	(112, 65, 24)-(116, 62, 24)	7.803100	11.269783	0.678031	5	0	#00ff44	1	7.803100	11.269783	(103, 69, 30)-(112, 65, 24)	0.707484	0.416223	0	NA	NA
local/data/dicom_small_10.gd	(112, 65, 24)-(118, 60, 31)	22.734259	67.618696	0.973012	31	1	#ff00bd	1	22.734259	67.618696	(103, 69, 30)-(112, 65, 24)	1.015279	1.212661	0	NA	NA
local/data/dicom_small_10.gd	(100, 74, 26)-(101, 76, 25)	3.567711	11.269783	1.002739	5	0	#e0ff7fffffffffffff20	1	3.567711	11.269783	(101, 76, 25)-(101, 77, 26)	1.143326	1.912494	0	NA	NA
local/data/dicom_small_10.gd	(101, 77, 26)-(101, 78, 29)	6.408602	27.047478	1.159062	12	0	#ff0011	2	20.188006	67.618696	(101, 77, 26)-(115, 126, 18)	0.638223	0.078144	2	5.00988408072	NA
local/data/dicom_small_10.gd	(100, 85, 29)-(101, 78, 29)	10.617780	29.301435	0.937244	13	0	#ff907ffffffffffffe93	1	10.617780	29.301435	(101, 77, 26)-(101, 78, 29)	0.808623	1.656801	0	NA	NA
local/data/dicom_small_10.gd	(101, 78, 29)-(103, 78, 30)	3.161624	11.269783	1.065192	5	0	#3f00ff	1	3.161624	11.269783	(101, 77, 26)-(101, 78, 29)	0.919011	0.493341	0	NA	NA
local/data/dicom_small_10.gd	(115, 126, 18)-(124, 103, 23)	38.367051	128.475522	1.032419	60	3	#00ffa3	2	55.642028	171.300696	(115, 126, 18)-(115, 143, 14)	0.533049	1.453658	2	NA	0.37546350271
local/data/dicom_small_10.gd	(122, 97, 16)-(124, 103, 23)	15.978829	38.317261	0.873675	17	0	#7a00ff	1	15.978829	38.317261	(115, 126, 18)-(124, 103, 23)	0.846240	0.416473	0	NA	NA
local/data/dicom_small_10.gd	(124, 103, 23)-(125, 103, 23)	1.296148	4.507913	1.052169	2	0	#00ceff	1	1.296148	4.507913	(115, 126, 18)-(124, 103, 23)	1.019130	0.033783	0	NA	NA
local/data/dicom_small_10.gd	(115, 132, 14)-(115, 143, 14)	16.208460	144.253217	1.683127	72	8	#ff0010	2	25.209359	171.300696	(113, 160, 13)-(115, 143, 14)	0.736123	0.602592	2	1.13671439756	0.514519483409
local/data/dicom_small_10.gd	(114, 128, 14)-(115, 132, 14)	6.729335	22.539565	1.032552	12	2	#ff6f7ffffffffffffe72	1	6.729335	22.539565	(115, 132, 14)-(115, 143, 14)	0.613472	0.415174	0	NA	NA
local/data/dicom_small_10.gd	(114, 131, 13)-(115, 132, 14)	2.271563	4.507913	0.794786	2	0	#fff57ffffffffffffef8	1	2.271563	4.507913	(115, 132, 14)-(115, 143, 14)	0.472208	0.140147	0	NA	NA
local/data/dicom_small_10.gd	(102, 234, 28)-(104, 234, 31)	7.835545	72.126609	1.711742	48	16	#5600ff	1	7.835545	72.126609	(104, 234, 31)-(105, 237, 34)	0.733989	0.824970	0	NA	NA
local/data/dicom_small_10.gd	(104, 239, 33)-(105, 237, 34)	3.567711	24.793522	1.487303	13	2	#00fff5	2	23.729072	137.491348	(105, 237, 34)-(106, 238, 35)	1.871324	1.570597	2	5.35502020017	NA
local/data/dicom_small_10.gd	(101, 239, 25)-(104, 239, 33)	16.024322	92.412217	1.354877	62	21	#ff006e	1	16.024322	92.412217	(104, 239, 33)-(105, 237, 34)	0.910963	4.491485	0	NA	NA
local/data/dicom_small_10.gd	(102, 240, 31)-(104, 239, 33)	4.137039	20.285609	1.249322	14	5	#fd00ff	1	4.137039	20.285609	(104, 239, 33)-(105, 237, 34)	0.839992	1.159578	0	NA	NA
local/data/dicom_small_10.gd	(106, 238, 35)-(113, 203, 27)	62.241581	1352.373913	2.629863	679	79	#ff00f9	4	397.765979	3164.554956	(106, 238, 35)-(106, 241, 36)	1.363929	11.121663	2	1.21848372098	NA
local/data/dicom_small_10.gd	(98, 90, 32)-(113, 203, 27)	202.176575	806.916435	1.127130	361	3	#08ff7ffffffffffffff8	3	256.242427	975.963174	(106, 238, 35)-(113, 203, 27)	0.428589	3.248256	2	NA	0.265859298112
local/data/dicom_small_10.gd	(94, 73, 32)-(98, 90, 32)	27.337436	110.443870	1.134010	49	0	#ffb47ffffffffffffeb7	2	46.832080	155.523000	(98, 90, 32)-(113, 203, 27)	1.006104	0.135216	2	5.47741565036	0.629122560544
local/data/dicom_small_10.gd	(92, 71, 33)-(94, 73, 32)	4.104594	15.777696	1.106144	7	0	#d700ff	1	4.104594	15.777696	(94, 73, 32)-(98, 90, 32)	0.975427	0.150146	0	NA	NA
local/data/dicom_small_10.gd	(94, 73, 32)-(102, 76, 33)	15.390050	29.301435	0.778484	13	0	#ff727ffffffffffffe75	1	15.390050	29.301435	(94, 73, 32)-(98, 90, 32)	0.686487	0.562966	0	NA	NA
local/data/dicom_small_10.gd	(95, 94, 31)-(98, 90, 32)	7.233772	13.523739	0.771420	6	0	#ff0c7ffffffffffffe0f	1	7.233772	13.523739	(98, 90, 32)-(113, 203, 27)	0.684411	0.035779	0	NA	NA
local/data/dicom_small_10.gd	(113, 203, 27)-(160, 211, 26)	79.281971	836.217869	1.832304	401	30	#b700ff	1	79.281971	836.217869	(106, 238, 35)-(113, 203, 27)	0.696730	1.273778	0	NA	NA
local/data/dicom_small_10.gd	(106, 241, 36)-(110, 234, 29)	21.884007	380.918652	2.353844	264	95	#ffb47ffffffffffffeb7	3	44.337342	466.569000	(106, 241, 36)-(107, 245, 38)	0.630217	2.532782	2	0.672213697629	0.292361621412
local/data/dicom_small_10.gd	(109, 233, 28)-(110, 234, 29)	2.271563	4.507913	0.794786	2	0	#00a1ff	2	20.620305	81.142435	(106, 241, 36)-(110, 234, 29)	0.337655	0.103800	2	NA	NA
local/data/dicom_small_10.gd	(107, 234, 24)-(109, 233, 28)	16.077178	72.126609	1.195000	51	19	#001aff	1	16.077178	72.126609	(109, 233, 28)-(110, 234, 29)	1.503549	7.077583	0	NA	NA
local/data/dicom_small_10.gd	(109, 233, 28)-(110, 234, 27)	2.271563	4.507913	0.794786	2	0	#ff7e7ffffffffffffe81	1	2.271563	4.507913	(109, 233, 28)-(110, 234, 29)	1.000000	1.000000	0	NA	NA
local/data/dicom_small_10.gd	(110, 234, 29)-(111, 235, 29)	1.833030	4.507913	0.884765	2	0	#0081ff	1	1.833030	4.507913	(106, 241, 36)-(110, 234, 29)	0.375881	0.083761	0	NA	NA
local/data/dicom_small_11.gd	(112, 255, 34)-(112, 309, 39)	81.005164	5888.161003	4.810149	3600	275	#ff0068	72	1041.766949	11188.391344	NA	NA	NA	2	0.868964962811	0.255491069442
local/data/dicom_small_11.gd	(106, 306, 40)-(112, 309, 39)	9.118443	154.066168	2.319094	117	30	#7dff7fffffffffffff83	1	9.118443	154.066168	(112, 255, 34)-(112, 309, 39)	0.482125	0.112566	0	NA	NA
local/data/dicom_small_11.gd	(112, 309, 39)-(112, 311, 38)	2.915267	37.188385	2.015067	30	9	#00ff46	71	1032.648506	11034.325176	(112, 255, 34)-(112, 309, 39)	0.418920	0.035989	2	NA	NA
local/data/dicom_small_11.gd	(109, 307, 34)-(112, 311, 38)	8.024904	56.668016	1.499250	50	18	#ff0066	70	1018.061935	10598.689806	(112, 309, 39)-(112, 311, 38)	0.744020	2.752717	3	NA	NA
local/data/dicom_small_11.gd	(106, 311, 33)-(109, 307, 34)	9.273926	111.565156	1.956850	66	3	#b700ff	9	112.013600	876.583367	(109, 307, 34)-(112, 311, 38)	1.305219	1.155643	2	NA	NA
local/data/dicom_small_11.gd	(99, 312, 31)-(106, 311, 33)	12.554760	157.607919	1.998987	99	10	#ff001b	7	75.356344	448.031499	(106, 311, 33)-(109, 307, 34)	1.021533	1.353770	2	2.04075558881	2.63915623397
local/data/dicom_small_11.gd	(93, 310, 30)-(99, 312, 31)	10.457142	56.668016	1.313371	44	12	#0073ff	5	42.377404	184.171051	(99, 312, 31)-(106, 311, 33)	0.657019	0.832923	2	3.55657779965	0.65262282325
local/data/dicom_small_11.gd	(91, 311, 28)-(93, 310, 30)	3.829669	14.167004	1.085134	9	1	#b4ff7fffffffffffff4c	1	3.829669	14.167004	(93, 310, 30)-(99, 312, 31)	0.826220	0.366225	0	NA	NA
local/data/dicom_small_11.gd	(92, 308, 31)-(93, 310, 30)	3.405371	12.396128	1.076430	7	0	#ed00ff	4	28.090593	113.336031	(93, 310, 30)-(99, 312, 31)	0.819593	0.325650	2	NA	11.161894555
local/data/dicom_small_11.gd	(90, 308, 30)-(92, 308, 31)	2.915267	14.167004	1.243727	9	1	#ff00e7	1	2.915267	14.167004	(92, 308, 31)-(93, 310, 30)	1.155418	0.856079	0	NA	NA
local/data/dicom_small_11.gd	(92, 308, 31)-(94, 306, 31)	3.346640	15.937879	1.231220	10	1	#ffe07ffffffffffffee3	3	21.769956	86.772899	(92, 308, 31)-(93, 310, 30)	1.143800	0.982753	2	2.39761821898	NA
local/data/dicom_small_11.gd	(94, 306, 31)-(95, 305, 30)	2.097618	3.541751	0.733113	2	0	#00bdff	2	12.496029	49.584514	(92, 308, 31)-(94, 306, 31)	0.595436	0.626783	2	NA	NA
local/data/dicom_small_11.gd	(92, 302, 31)-(95, 305, 30)	5.444258	15.937879	0.965319	9	0	#00e9ff	1	5.444258	15.937879	(94, 306, 31)-(95, 305, 30)	1.316740	2.595448	0	NA	NA
local/data/dicom_small_11.gd	(95, 302, 31)-(95, 305, 30)	4.954154	30.104883	1.390781	21	4	#ff607ffffffffffffe63	1	4.954154	30.104883	(94, 306, 31)-(95, 305, 30)	1.897090	2.361800	0	NA	NA
local/data/dicom_small_11.gd	(94, 306, 31)-(95, 308, 28)	5.927286	21.250506	1.068272	18	6	#ad00ff	1	5.927286	21.250506	(92, 308, 31)-(94, 306, 31)	0.867653	1.771116	0	NA	NA
local/data/dicom_small_11.gd	(95, 315, 29)-(99, 312, 31)	8.725091	63.751518	1.525054	42	6	#00ff35	2	20.424180	106.252529	(99, 312, 31)-(106, 311, 33)	0.762914	0.694963	2	1.85981829707	2.26908747853
local/data/dicom_small_11.gd	(90, 316, 31)-(95, 315, 29)	8.234987	31.875759	1.110002	22	4	#2dff7fffffffffffffd3	1	8.234987	31.875759	(95, 315, 29)-(99, 312, 31)	0.727844	0.943828	0	NA	NA
local/data/dicom_small_11.gd	(94, 316, 27)-(95, 315, 29)	3.464102	10.625253	0.988097	6	0	#0031ff	1	3.464102	10.625253	(95, 315, 29)-(99, 312, 31)	0.647909	0.397028	0	NA	NA
local/data/dicom_small_11.gd	(103, 315, 31)-(106, 311, 33)	12.306655	242.609942	2.505009	181	44	#76ff7fffffffffffff8a	2	27.383330	316.986713	(106, 311, 33)-(109, 307, 34)	1.280123	1.327017	2	1.09461849594	1.69822609878
local/data/dicom_small_11.gd	(99, 317, 26)-(103, 315, 31)	11.305738	47.813638	1.160250	38	11	#00d4ff	1	11.305738	47.813638	(103, 315, 31)-(106, 311, 33)	0.463172	0.918669	0	NA	NA
local/data/dicom_small_11.gd	(101, 317, 30)-(103, 315, 31)	3.770938	26.563132	1.497408	18	3	#ff087ffffffffffffe0b	1	3.770938	26.563132	(103, 315, 31)-(106, 311, 33)	0.597765	0.306415	0	NA	NA
local/data/dicom_small_11.gd	(109, 306, 34)-(109, 307, 34)	1.183216	3.541751	0.976117	2	0	#00d6ff	60	891.395957	9626.479162	(109, 307, 34)-(112, 311, 38)	0.651070	0.147443	2	NA	NA
local/data/dicom_small_11.gd	(108, 305, 33)-(109, 306, 34)	2.097618	3.541751	0.733113	2	0	#ff8b7ffffffffffffe8e	57	836.160118	9035.006748	(109, 306, 34)-(109, 307, 34)	0.751050	1.772811	2	NA	NA
local/data/dicom_small_11.gd	(107, 306, 32)-(108, 305, 33)	2.097618	3.541751	0.733113	2	0	#ffa47ffffffffffffea7	10	114.896187	919.084379	(108, 305, 33)-(109, 306, 34)	1.000000	1.000000	2	NA	NA
local/data/dicom_small_11.gd	(103, 305, 33)-(107, 306, 32)	7.600606	125.732160	2.294691	82	11	#00ffdd	2	25.109520	265.631323	(107, 306, 32)-(108, 305, 33)	3.130064	3.623447	2	2.12437157622	NA
local/data/dicom_small_11.gd	(98, 299, 31)-(103, 305, 33)	10.398412	56.668016	1.317075	44	12	#0051ff	1	10.398412	56.668016	(103, 305, 33)-(107, 306, 32)	0.573966	1.368103	0	NA	NA
local/data/dicom_small_11.gd	(99, 305, 34)-(103, 305, 33)	7.110502	83.231148	1.930269	58	11	#8400ff	1	7.110502	83.231148	(103, 305, 33)-(107, 306, 32)	0.841189	0.935518	0	NA	NA
local/data/dicom_small_11.gd	(107, 306, 32)-(109, 306, 30)	4.195235	19.479630	1.215730	12	1	#1c00ff	8	87.689050	649.911305	(107, 306, 32)-(108, 305, 33)	1.658312	2.000000	3	NA	NA
local/data/dicom_small_11.gd	(107, 307, 27)-(109, 306, 30)	5.927286	58.438891	1.771528	40	7	#e6ff7fffffffffffff1a	1	5.927286	58.438891	(107, 306, 32)-(109, 306, 30)	1.457172	1.412861	0	NA	NA
local/data/dicom_small_11.gd	(109, 306, 30)-(111, 301, 29)	9.273926	54.897140	1.372676	43	12	#ffcb7ffffffffffffece	1	9.273926	54.897140	(107, 306, 32)-(109, 306, 30)	1.129096	2.210585	0	NA	NA
local/data/dicom_small_11.gd	(109, 306, 30)-(113, 308, 29)	6.261907	70.835020	1.897561	43	3	#0016ff	6	68.292602	517.095643	(107, 306, 32)-(109, 306, 30)	1.560840	1.492623	2	11.9870735212	NA
local/data/dicom_small_11.gd	(113, 308, 29)-(113, 310, 28)	3.770938	42.501012	1.894087	35	11	#ff987ffffffffffffe9b	5	54.913117	403.759612	(109, 306, 30)-(113, 308, 29)	0.998169	0.602203	2	NA	NA
local/data/dicom_small_11.gd	(110, 313, 26)-(113, 310, 28)	5.868555	69.064144	1.935467	44	5	#b5ff7fffffffffffff4b	1	5.868555	69.064144	(113, 308, 29)-(113, 310, 28)	1.021847	1.556259	0	NA	NA
local/data/dicom_small_11.gd	(113, 310, 28)-(114, 311, 28)	1.673320	3.541751	0.820814	2	0	#8aff7fffffffffffff76	4	45.273624	292.194456	(113, 308, 29)-(113, 310, 28)	0.433356	0.443741	2	NA	NA
local/data/dicom_small_11.gd	(110, 315, 26)-(114, 311, 28)	9.208120	58.438891	1.421316	45	12	#ff0089	1	9.208120	58.438891	(113, 310, 28)-(114, 311, 28)	1.731594	5.502904	0	NA	NA
local/data/dicom_small_11.gd	(114, 311, 28)-(114, 312, 27)	1.732051	3.541751	0.806777	2	0	#69ff7fffffffffffff97	3	34.392184	230.213814	(113, 310, 28)-(114, 311, 28)	0.982900	1.035098	2	NA	NA
local/data/dicom_small_11.gd	(110, 315, 24)-(114, 312, 27)	9.281833	38.959261	1.155882	27	5	#ff00cd	1	9.281833	38.959261	(114, 311, 28)-(114, 312, 27)	1.432715	5.358869	0	NA	NA
local/data/dicom_small_11.gd	(114, 312, 27)-(116, 315, 27)	5.378451	46.042763	1.650734	38	12	#80ff7fffffffffffff80	2	23.378300	187.712802	(114, 311, 28)-(114, 312, 27)	2.046084	3.105250	2	NA	NA
local/data/dicom_small_11.gd	(116, 315, 27)-(118, 313, 23)	7.542707	46.042763	1.393934	31	5	#ff6d7ffffffffffffe70	1	7.542707	46.042763	(114, 312, 27)-(116, 315, 27)	0.844433	1.402394	0	NA	NA
local/data/dicom_small_11.gd	(116, 315, 27)-(122, 317, 26)	10.457142	95.627276	1.706120	66	12	#4400ff	1	10.457142	95.627276	(114, 312, 27)-(116, 315, 27)	1.033552	1.944266	0	NA	NA
local/data/dicom_small_11.gd	(113, 308, 29)-(117, 304, 28)	7.117578	42.501012	1.378664	35	11	#00ff02	1	7.117578	42.501012	(109, 306, 30)-(113, 308, 29)	0.726545	1.136647	0	NA	NA
local/data/dicom_small_11.gd	(108, 305, 33)-(111, 298, 33)	10.601419	239.068191	2.679193	149	14	#ff0074	47	719.166313	8112.380618	(108, 305, 33)-(109, 306, 34)	3.654543	5.054028	2	3.80004282412	NA
local/data/dicom_small_11.gd	(103, 296, 32)-(111, 298, 33)	12.823574	143.440915	1.886935	103	22	#0018ff	1	12.823574	143.440915	(108, 305, 33)-(111, 298, 33)	0.704293	1.209609	0	NA	NA
local/data/dicom_small_11.gd	(111, 298, 33)-(123, 289, 31)	26.666347	511.783017	2.471646	374	85	#ff3f7ffffffffffffe42	46	695.741320	7729.871513	(108, 305, 33)-(111, 298, 33)	0.922534	2.515356	2	1.31219467814	0.711182341368
local/data/dicom_small_11.gd	(122, 288, 30)-(123, 289, 31)	2.097618	3.541751	0.733113	2	0	#2c00ff	45	648.343956	6936.519293	(111, 298, 33)-(123, 289, 31)	0.296609	0.078662	2	NA	NA
local/data/dicom_small_11.gd	(120, 280, 34)-(122, 288, 30)	15.038653	345.320720	2.703534	223	28	#ff307ffffffffffffe33	44	642.475400	6924.123165	(122, 288, 30)-(123, 289, 31)	3.687746	7.169397	2	NA	0.697598503994
local/data/dicom_small_11.gd	(118, 278, 32)-(120, 280, 34)	4.195235	38.959261	1.719302	37	15	#ff006e	27	344.335276	3348.725551	(120, 280, 34)-(122, 288, 30)	0.635946	0.278964	3	NA	NA
local/data/dicom_small_11.gd	(114, 273, 29)-(118, 278, 32)	10.122522	180.629300	2.383279	129	27	#ff00cd	1	10.122522	180.629300	(118, 278, 32)-(120, 280, 34)	1.386189	2.412861	0	NA	NA
local/data/dicom_small_11.gd	(116, 274, 35)-(118, 278, 32)	7.235039	141.670039	2.496569	101	21	#ff00b5	1	7.235039	141.670039	(118, 278, 32)-(120, 280, 34)	1.452083	1.724585	0	NA	NA
local/data/dicom_small_11.gd	(116, 279, 30)-(118, 278, 32)	3.829669	37.188385	1.758118	30	9	#ff00aa	25	322.782479	2987.466951	(118, 278, 32)-(120, 280, 34)	1.022577	0.912861	2	NA	NA
local/data/dicom_small_11.gd	(114, 280, 24)-(116, 279, 30)	9.722019	221.359436	2.692129	141	16	#bbff7fffffffffffff45	13	136.265260	848.249360	(116, 279, 30)-(118, 278, 32)	1.531256	2.538606	2	1.17929810372	0.832098200478
local/data/dicom_small_11.gd	(111, 279, 22)-(114, 280, 24)	5.012884	37.188385	1.536685	25	4	#90ff7fffffffffffff70	1	5.012884	37.188385	(114, 280, 24)-(116, 279, 30)	0.570807	0.515622	0	NA	NA
local/data/dicom_small_11.gd	(114, 280, 24)-(115, 281, 22)	3.464102	23.021381	1.454439	18	5	#ff0097	12	121.530357	589.701538	(114, 280, 24)-(116, 279, 30)	0.540256	0.356315	2	NA	NA
local/data/dicom_small_11.gd	(114, 284, 19)-(115, 281, 22)	5.561719	40.730136	1.526787	32	9	#ff0012	11	115.968637	563.138406	(114, 280, 24)-(115, 281, 22)	1.049743	1.605530	2	3.72108369109	3.16704646733
local/data/dicom_small_11.gd	(111, 282, 18)-(114, 284, 19)	4.954154	24.792257	1.262113	15	1	#00f8ff	1	4.954154	24.792257	(114, 284, 19)-(115, 281, 22)	0.826647	0.890759	0	NA	NA
local/data/dicom_small_11.gd	(114, 284, 19)-(115, 286, 17)	3.829669	19.479630	1.272433	15	4	#00fcff	10	105.452764	497.616013	(114, 284, 19)-(115, 281, 22)	0.833406	0.688576	2	1.38096205632	1.
local/data/dicom_small_11.gd	(115, 286, 17)-(115, 287, 16)	1.732051	3.541751	0.806777	2	0	#ff8c7ffffffffffffe8f	5	48.749697	185.941926	(114, 284, 19)-(115, 286, 17)	0.634043	0.452272	2	NA	NA
local/data/dicom_small_11.gd	(110, 287, 18)-(115, 287, 16)	8.967090	61.980642	1.483294	40	5	#ff007ffffffffffffe03	1	8.967090	61.980642	(115, 286, 17)-(115, 287, 16)	1.838542	5.177152	0	NA	NA
local/data/dicom_small_11.gd	(115, 287, 16)-(116, 289, 14)	3.829669	8.854377	0.857874	8	3	#ff00c7	4	38.050556	120.419533	(115, 286, 17)-(115, 287, 16)	1.063334	2.211060	2	NA	NA
local/data/dicom_small_11.gd	(113, 288, 12)-(116, 289, 14)	5.012884	24.792257	1.254698	16	2	#1bff7fffffffffffffe5	1	5.012884	24.792257	(115, 287, 16)-(116, 289, 14)	1.462567	1.308960	0	NA	NA
local/data/dicom_small_11.gd	(114, 292, 11)-(116, 289, 14)	5.927286	17.708755	0.975194	10	0	#0058ff	3	29.208003	86.772899	(115, 287, 16)-(116, 289, 14)	1.136757	1.547728	2	15.9162437385	1.3589207576
local/data/dicom_small_11.gd	(113, 294, 9)-(114, 292, 11)	3.829669	10.625253	0.939754	6	0	#ff004c	2	19.999883	60.209767	(114, 292, 11)-(116, 289, 14)	0.963658	0.646108	2	NA	NA
local/data/dicom_small_11.gd	(109, 290, 12)-(113, 294, 9)	10.457142	33.646634	1.012021	22	3	#00ff77	1	10.457142	33.646634	(113, 294, 9)-(114, 292, 11)	1.076900	2.730561	0	NA	NA
local/data/dicom_small_11.gd	(113, 294, 9)-(113, 298, 9)	5.713072	15.937879	0.942335	12	3	#ff00dd	1	5.713072	15.937879	(113, 294, 9)-(114, 292, 11)	1.002747	1.491793	0	NA	NA
local/data/dicom_small_11.gd	(114, 292, 11)-(115, 294, 12)	3.280834	8.854377	0.926855	7	2	#00ffe2	1	3.280834	8.854377	(114, 292, 11)-(116, 289, 14)	0.950432	0.553514	0	NA	NA
local/data/dicom_small_11.gd	(115, 286, 17)-(116, 287, 18)	2.097618	3.541751	0.733113	2	0	#ff002d	5	52.873399	292.194456	(114, 284, 19)-(115, 286, 17)	0.576151	0.547728	2	NA	NA
local/data/dicom_small_11.gd	(113, 290, 19)-(116, 287, 18)	5.444258	33.646634	1.402576	23	4	#00ffb6	1	5.444258	33.646634	(115, 286, 17)-(116, 287, 18)	1.913179	2.595448	0	NA	NA
local/data/dicom_small_11.gd	(116, 287, 18)-(118, 293, 18)	10.025769	118.648658	1.940875	89	22	#00ddff	4	45.331524	255.006071	(115, 286, 17)-(116, 287, 18)	2.647444	4.779598	2	1.34021346848	2.36452544772
local/data/dicom_small_11.gd	(116, 298, 16)-(118, 293, 18)	9.698224	40.730136	1.156210	24	1	#ff5f7ffffffffffffe62	3	31.943226	122.190409	(116, 287, 18)-(118, 293, 18)	0.595716	0.967330	2	2.5627767606	0.862812161159
local/data/dicom_small_11.gd	(115, 299, 15)-(116, 298, 16)	2.097618	3.541751	0.733113	2	0	#af00ff	2	15.477102	60.209767	(116, 298, 16)-(118, 293, 18)	0.634065	0.216289	2	NA	NA
local/data/dicom_small_11.gd	(111, 297, 15)-(115, 299, 15)	6.693280	28.334008	1.160806	16	0	#0042ff	1	6.693280	28.334008	(115, 299, 15)-(116, 298, 16)	1.583393	3.190896	0	NA	NA
local/data/dicom_small_11.gd	(115, 299, 15)-(115, 303, 13)	6.686205	28.334008	1.161420	24	8	#ff5b7ffffffffffffe5e	1	6.686205	28.334008	(115, 299, 15)-(116, 298, 16)	1.584230	3.187523	0	NA	NA
local/data/dicom_small_11.gd	(116, 298, 16)-(118, 295, 15)	6.767900	21.250506	0.999730	15	3	#00ff07	1	6.767900	21.250506	(116, 298, 16)-(118, 293, 18)	0.864661	0.697849	0	NA	NA
local/data/dicom_small_11.gd	(118, 293, 18)-(119, 292, 16)	3.362529	14.167004	1.158060	8	0	#00ff03	1	3.362529	14.167004	(116, 287, 18)-(118, 293, 18)	0.596669	0.335389	0	NA	NA
local/data/dicom_small_11.gd	(115, 281, 22)-(116, 280, 21)	2.097618	3.541751	0.733113	2	0	#0078ff	1	2.097618	3.541751	(114, 280, 24)-(115, 281, 22)	0.504052	0.605530	0	NA	NA
local/data/dicom_small_11.gd	(116, 279, 30)-(116, 282, 30)	4.529856	93.856401	2.568117	67	14	#ff0029	12	182.687550	2102.029206	(116, 279, 30)-(118, 278, 32)	1.460719	1.182832	2	4.29569853828	NA
local/data/dicom_small_11.gd	(111, 281, 28)-(116, 282, 30)	9.215196	138.128288	2.184309	95	17	#c0ff7fffffffffffff40	10	154.055198	1767.333739	(116, 279, 30)-(116, 282, 30)	0.850549	2.034324	2	4.06731406204	NA
local/data/dicom_small_11.gd	(109, 283, 28)-(111, 281, 28)	4.195235	46.042763	1.869079	37	11	#ff007a	9	130.618029	1482.222785	(111, 281, 28)-(116, 282, 30)	0.855684	0.455252	2	NA	NA
local/data/dicom_small_11.gd	(106, 286, 30)-(109, 283, 28)	5.868555	106.252529	2.400651	80	20	#00ff9f	8	122.227558	1406.075139	(109, 283, 28)-(111, 281, 28)	1.284404	1.398862	2	NA	NA
local/data/dicom_small_11.gd	(100, 288, 32)-(106, 286, 30)	11.581627	394.905234	3.294479	277	54	#ff000e	7	110.797284	1191.799205	(106, 286, 30)-(109, 283, 28)	1.372327	1.973506	2	1.99896676487	NA
local/data/dicom_small_11.gd	(91, 289, 31)-(100, 288, 32)	13.523762	274.485701	2.541770	181	26	#00ff20	6	92.922803	710.121071	(100, 288, 32)-(106, 286, 30)	0.771524	1.167691	2	2.11312139128	NA
local/data/dicom_small_11.gd	(83, 278, 33)-(91, 289, 31)	20.431256	221.359436	1.857063	185	60	#00c4ff	1	20.431256	221.359436	(91, 289, 31)-(100, 288, 32)	0.730618	1.510767	0	NA	NA
local/data/dicom_small_11.gd	(87, 291, 31)-(91, 289, 31)	5.713072	58.438891	1.804435	37	4	#00d6ff	5	58.967785	214.275934	(91, 289, 31)-(100, 288, 32)	0.709913	0.422447	2	1.11298916496	NA
local/data/dicom_small_11.gd	(83, 295, 31)-(87, 291, 31)	6.693280	30.104883	1.196531	22	5	#00ff04	1	6.693280	30.104883	(87, 291, 31)-(91, 289, 31)	0.663106	1.171573	0	NA	NA
local/data/dicom_small_11.gd	(86, 290, 32)-(87, 291, 31)	2.097618	3.541751	0.733113	2	0	#00ff98	4	46.561433	125.732160	(87, 291, 31)-(91, 289, 31)	0.406284	0.367161	2	NA	NA
local/data/dicom_small_11.gd	(79, 292, 35)-(86, 290, 32)	11.757820	35.417510	0.979198	20	0	#005dff	3	40.692877	99.169027	(86, 290, 32)-(87, 291, 31)	1.335672	5.605321	2	4.29573407947	0.973821984358
local/data/dicom_small_11.gd	(74, 288, 37)-(79, 292, 35)	8.725091	15.937879	0.762527	9	0	#ff0066	2	26.078522	56.668016	(79, 292, 35)-(86, 290, 32)	0.778726	0.742067	2	NA	NA
local/data/dicom_small_11.gd	(67, 285, 37)-(74, 288, 37)	11.581627	21.250506	0.764231	12	0	#ffb27ffffffffffffeb5	1	11.581627	21.250506	(74, 288, 37)-(79, 292, 35)	1.002235	1.327393	0	NA	NA
local/data/dicom_small_11.gd	(74, 288, 37)-(75, 284, 38)	5.771803	19.479630	1.036477	11	0	#0091ff	1	5.771803	19.479630	(74, 288, 37)-(79, 292, 35)	1.359266	0.661518	0	NA	NA
local/data/dicom_small_11.gd	(77, 293, 35)-(79, 292, 35)	2.856536	7.083502	0.888442	4	0	#ff217ffffffffffffe24	1	2.856536	7.083502	(79, 292, 35)-(86, 290, 32)	0.907316	0.242948	0	NA	NA
local/data/dicom_small_11.gd	(84, 288, 33)-(86, 290, 32)	3.770938	23.021381	1.394011	13	0	#8600ff	1	3.770938	23.021381	(86, 290, 32)-(87, 291, 31)	1.901495	1.797724	0	NA	NA
local/data/dicom_small_11.gd	(99, 285, 29)-(100, 288, 32)	6.292853	86.772899	2.095045	99	50	#2600ff	1	6.292853	86.772899	(100, 288, 32)-(106, 286, 30)	0.635926	0.543348	0	NA	NA
local/data/dicom_small_11.gd	(103, 285, 27)-(106, 286, 30)	5.561719	108.023405	2.486448	91	30	#00ff25	1	5.561719	108.023405	(106, 286, 30)-(109, 283, 28)	1.035739	0.947715	0	NA	NA
local/data/dicom_small_11.gd	(107, 283, 26)-(109, 283, 28)	4.195235	30.104883	1.511351	37	20	#00ffbe	1	4.195235	30.104883	(109, 283, 28)-(111, 281, 28)	0.808608	1.000000	0	NA	NA
local/data/dicom_small_11.gd	(109, 288, 20)-(111, 281, 28)	14.221973	146.982666	1.813753	94	11	#0010ff	1	14.221973	146.982666	(111, 281, 28)-(116, 282, 30)	0.830356	1.543318	0	NA	NA
local/data/dicom_small_11.gd	(116, 282, 30)-(116, 287, 26)	8.842553	132.815662	2.186557	88	13	#00ffb2	2	24.102496	240.839067	(116, 279, 30)-(116, 282, 30)	0.851424	1.952060	2	1.81422648397	NA
local/data/dicom_small_11.gd	(113, 289, 21)-(116, 287, 26)	9.391388	69.064144	1.529983	78	39	#00ffdf	1	9.391388	69.064144	(116, 282, 30)-(116, 287, 26)	0.699722	1.062067	0	NA	NA
local/data/dicom_small_11.gd	(116, 287, 26)-(119, 284, 24)	5.868555	38.959261	1.453667	33	11	#ff0075	1	5.868555	38.959261	(116, 282, 30)-(116, 287, 26)	0.664820	0.663672	0	NA	NA
local/data/dicom_small_11.gd	(120, 280, 34)-(122, 279, 36)	7.051771	198.338055	2.992120	143	31	#7aff7fffffffffffff86	17	283.101471	3230.076893	(120, 280, 34)-(122, 288, 30)	1.106744	0.468910	2	2.24876645875	NA
local/data/dicom_small_11.gd	(122, 279, 36)-(124, 278, 38)	3.829669	33.646634	1.672304	32	13	#a300ff	16	266.717043	2833.400784	(120, 280, 34)-(122, 279, 36)	0.558903	0.543079	2	NA	NA
local/data/dicom_small_11.gd	(124, 276, 40)-(124, 278, 38)	3.464102	74.376771	2.614258	52	10	#ff857ffffffffffffe88	1	3.464102	74.376771	(122, 279, 36)-(124, 278, 38)	1.563267	0.904543	0	NA	NA
local/data/dicom_small_11.gd	(124, 278, 38)-(126, 282, 39)	7.110502	111.565156	2.234803	84	21	#00ff63	15	259.423273	2725.377379	(122, 279, 36)-(124, 278, 38)	1.336361	1.856689	2	NA	NA
local/data/dicom_small_11.gd	(122, 286, 40)-(126, 282, 39)	7.117578	182.400175	2.856088	132	29	#0600ff	1	7.117578	182.400175	(124, 278, 38)-(126, 282, 39)	1.278004	1.000995	0	NA	NA
local/data/dicom_small_11.gd	(126, 282, 39)-(127, 281, 39)	1.673320	3.541751	0.820814	2	0	#0057ff	14	245.195193	2431.412047	(124, 278, 38)-(126, 282, 39)	0.367287	0.235331	3	NA	NA
local/data/dicom_small_11.gd	(127, 281, 39)-(133, 275, 42)	12.130462	214.275934	2.371227	147	26	#ff8f7ffffffffffffe92	2	36.863209	311.674086	(126, 282, 39)-(127, 281, 39)	2.888873	7.249338	2	0.93366521894	NA
local/data/dicom_small_11.gd	(133, 263, 41)-(133, 275, 42)	16.707843	63.751518	1.102072	37	1	#9eff7fffffffffffff62	1	16.707843	63.751518	(127, 281, 39)-(133, 275, 42)	0.464769	1.377346	0	NA	NA
local/data/dicom_small_11.gd	(133, 275, 42)-(137, 274, 46)	8.024904	33.646634	1.155250	19	0	#0079ff	1	8.024904	33.646634	(127, 281, 39)-(133, 275, 42)	0.487195	0.661550	0	NA	NA
local/data/dicom_small_11.gd	(127, 281, 39)-(133, 276, 35)	11.371544	162.920545	2.135518	113	21	#00ff88	5	94.382084	554.284028	(126, 282, 39)-(127, 281, 39)	2.601709	6.795797	2	1.34862495034	0.557633110307
local/data/dicom_small_11.gd	(132, 274, 36)-(133, 276, 35)	3.280834	15.937879	1.243507	11	2	#ff0026	4	79.729706	373.654728	(127, 281, 39)-(133, 276, 35)	0.582298	0.288513	2	NA	NA
local/data/dicom_small_11.gd	(132, 249, 38)-(132, 274, 36)	34.467288	143.440915	1.150954	94	13	#ff00bc	1	34.467288	143.440915	(132, 274, 36)-(133, 276, 35)	0.925571	10.505650	0	NA	NA
local/data/dicom_small_11.gd	(132, 274, 36)-(137, 272, 39)	8.293718	95.627276	1.915761	54	0	#0097ff	3	41.981584	214.275934	(132, 274, 36)-(133, 276, 35)	1.540611	2.527930	2	1.71264989846	1.66803160139
local/data/dicom_small_11.gd	(137, 272, 39)-(140, 269, 40)	5.444258	19.479630	1.067201	11	0	#ff057ffffffffffffe08	1	5.444258	19.479630	(132, 274, 36)-(137, 272, 39)	0.557064	0.656431	0	NA	NA
local/data/dicom_small_11.gd	(137, 272, 39)-(140, 274, 41)	5.502989	37.188385	1.466660	22	1	#c7ff7fffffffffffff39	2	28.243608	99.169027	(132, 274, 36)-(137, 272, 39)	0.765576	0.663513	2	1.53365224736	NA
local/data/dicom_small_11.gd	(140, 274, 41)-(142, 275, 47)	8.889313	24.792257	0.942213	14	0	#56ff7fffffffffffffaa	1	8.889313	24.792257	(137, 272, 39)-(140, 274, 41)	0.642421	1.615361	0	NA	NA
local/data/dicom_small_11.gd	(140, 274, 41)-(150, 277, 40)	13.851307	37.188385	0.924450	21	0	#ff677ffffffffffffe6a	1	13.851307	37.188385	(137, 272, 39)-(140, 274, 41)	0.630310	2.517052	0	NA	NA
local/data/dicom_small_11.gd	(133, 276, 35)-(135, 275, 34)	3.280834	17.708755	1.310771	19	9	#0092ff	1	3.280834	17.708755	(127, 281, 39)-(133, 276, 35)	0.613795	0.288513	0	NA	NA
local/data/dicom_small_11.gd	(127, 281, 39)-(133, 291, 42)	16.045677	580.847161	3.394509	378	50	#ff005e	7	112.276580	1561.912182	(126, 282, 39)-(127, 281, 39)	4.135542	9.589126	3	1.46519312188	1.08594388253
local/data/dicom_small_11.gd	(133, 291, 42)-(133, 292, 43)	1.732051	3.541751	0.806777	2	0	#ffd77ffffffffffffeda	2	23.021405	180.629300	(127, 281, 39)-(133, 291, 42)	0.237671	0.107945	2	NA	NA
local/data/dicom_small_11.gd	(131, 305, 45)-(133, 292, 43)	17.459685	154.066168	1.675948	92	5	#ff357ffffffffffffe38	1	17.459685	154.066168	(133, 291, 42)-(133, 292, 43)	2.077336	10.080354	0	NA	NA
local/data/dicom_small_11.gd	(133, 292, 43)-(135, 293, 45)	3.829669	23.021381	1.383280	16	3	#fff37ffffffffffffef6	1	3.829669	23.021381	(133, 291, 42)-(133, 292, 43)	1.714575	2.211060	0	NA	NA
local/data/dicom_small_11.gd	(133, 291, 42)-(134, 294, 40)	5.012884	77.918522	2.224342	67	23	#b2ff7fffffffffffff4e	4	62.752356	713.662822	(127, 281, 39)-(133, 291, 42)	0.655276	0.312413	2	NA	NA
local/data/dicom_small_11.gd	(134, 294, 40)-(136, 309, 38)	24.588470	440.947997	2.389203	268	19	#ff5f7ffffffffffffe62	3	48.079270	557.825779	(133, 291, 42)-(134, 294, 40)	1.074117	4.905054	2	0.815357748917	0.386286194727
local/data/dicom_small_11.gd	(136, 309, 38)-(136, 310, 38)	1.183216	3.541751	0.976117	2	0	#ff317ffffffffffffe34	2	14.072597	83.231148	(134, 294, 40)-(136, 309, 38)	0.408554	0.048121	2	NA	NA
local/data/dicom_small_11.gd	(134, 317, 39)-(136, 310, 38)	10.791763	76.147646	1.498674	46	3	#00b5ff	1	10.791763	76.147646	(136, 309, 38)-(136, 310, 38)	1.535342	9.120704	0	NA	NA
local/data/dicom_small_11.gd	(136, 310, 38)-(137, 311, 39)	2.097618	3.541751	0.733113	2	0	#0080ff	1	2.097618	3.541751	(136, 309, 38)-(136, 310, 38)	0.751050	1.772811	0	NA	NA
local/data/dicom_small_11.gd	(136, 309, 38)-(139, 315, 36)	9.418203	33.646634	1.066380	19	0	#13ff7fffffffffffffed	1	9.418203	33.646634	(134, 294, 40)-(136, 309, 38)	0.446333	0.383033	0	NA	NA
local/data/dicom_small_11.gd	(134, 294, 40)-(140, 295, 36)	9.660202	77.918522	1.602331	46	2	#5000ff	1	9.660202	77.918522	(133, 291, 42)-(134, 294, 40)	0.720362	1.927075	0	NA	NA
local/data/dicom_small_11.gd	(133, 291, 42)-(139, 287, 43)	10.457142	86.772899	1.625214	65	16	#0046ff	1	10.457142	86.772899	(127, 281, 39)-(133, 291, 42)	0.478777	0.651711	0	NA	NA
local/data/dicom_small_11.gd	(122, 279, 36)-(127, 278, 32)	9.332657	198.338055	2.600911	138	26	#b5ff7fffffffffffff4b	1	9.332657	198.338055	(120, 280, 34)-(122, 279, 36)	0.869254	1.323449	0	NA	NA
local/data/dicom_small_11.gd	(122, 288, 30)-(124, 286, 29)	3.770938	8.854377	0.864529	5	0	#c9ff7fffffffffffff37	1	3.770938	8.854377	(122, 288, 30)-(123, 289, 31)	1.179257	1.797724	0	NA	NA
local/data/dicom_small_11.gd	(123, 289, 31)-(135, 288, 30)	20.731017	281.569203	2.079253	210	51	#ff797ffffffffffffe7c	1	20.731017	281.569203	(111, 298, 33)-(123, 289, 31)	0.841242	0.777422	0	NA	NA
local/data/dicom_small_11.gd	(109, 306, 34)-(122, 313, 35)	23.836627	352.404222	2.169318	255	56	#3600ff	3	54.052622	587.930663	(109, 306, 34)-(109, 307, 34)	2.222394	20.145627	2	4.81065441576	0.646586616389
local/data/dicom_small_11.gd	(122, 313, 35)-(126, 317, 35)	6.693280	63.751518	1.741209	46	10	#f5ff7fffffffffffff0b	1	6.693280	63.751518	(109, 306, 34)-(122, 313, 35)	0.802653	0.280798	0	NA	NA
local/data/dicom_small_11.gd	(122, 313, 35)-(128, 313, 38)	9.726008	120.419533	1.985209	79	11	#00fff9	2	23.522715	171.774923	(109, 306, 34)-(122, 313, 35)	0.915130	0.408028	2	0.980465854896	NA
local/data/dicom_small_11.gd	(128, 313, 38)-(130, 315, 39)	3.770938	7.083502	0.773258	4	0	#ff00ac	1	3.770938	7.083502	(122, 313, 35)-(128, 313, 38)	0.389510	0.387717	0	NA	NA
local/data/dicom_small_11.gd	(128, 313, 38)-(134, 313, 42)	10.025769	44.271887	1.185578	25	0	#ff0055	1	10.025769	44.271887	(122, 313, 35)-(128, 313, 38)	0.597206	1.030820	0	NA	NA
local/data/dicom_small_11.gd	(109, 307, 34)-(112, 311, 33)	6.627474	38.959261	1.367906	24	2	#00c4ff	1	6.627474	38.959261	(109, 307, 34)-(112, 311, 38)	0.912394	0.825863	0	NA	NA
local/data/dicom_small_11.gd	(109, 317, 35)-(112, 311, 38)	11.671304	398.446985	3.296481	263	38	#00ff74	1	11.671304	398.446985	(112, 309, 39)-(112, 311, 38)	1.635916	4.003512	0	NA	NA
local/data/dicom_small_12.gd	(116, 255, 30)-(118, 313, 37)	92.094260	11009.532919	6.168694	7089	872	#ff0010	61	2441.429382	24119.324170	NA	NA	NA	2	1.41111571464	0.506857807657
local/data/dicom_small_12.gd	(114, 255, 25)-(116, 255, 30)	7.258835	472.823756	4.553457	370	103	#0081ff	51	1916.259910	19295.459336	(116, 255, 30)-(118, 313, 37)	0.738156	0.078820	2	1.98069422177	NA
local/data/dicom_small_12.gd	(113, 253, 23)-(114, 255, 25)	3.829669	35.417510	1.715748	36	16	#ff7e7ffffffffffffe81	44	1809.617447	17398.851686	(114, 255, 25)-(116, 255, 30)	0.376801	0.527587	2	NA	NA
local/data/dicom_small_12.gd	(109, 256, 22)-(113, 253, 23)	6.627474	194.796304	3.058732	170	60	#6fff7fffffffffffff91	26	951.413022	10573.897549	(113, 253, 23)-(114, 255, 25)	1.782740	1.730561	2	NA	NA
local/data/dicom_small_12.gd	(106, 265, 18)-(109, 256, 22)	15.614304	610.952044	3.529127	420	75	#ff0011	3	56.061331	1193.570080	(109, 256, 22)-(113, 253, 23)	1.153788	2.355996	2	1.61129704393	4.00873290023
local/data/dicom_small_12.gd	(105, 274, 16)-(106, 265, 18)	14.190058	336.466343	2.747285	223	33	#ff907ffffffffffffe93	2	28.709917	465.740254	(106, 265, 18)-(109, 256, 22)	0.778460	0.908786	2	1.30023783423	1.03600987743
local/data/dicom_small_12.gd	(101, 280, 16)-(105, 274, 16)	9.059712	97.398152	1.849879	69	14	#3f00ff	1	9.059712	97.398152	(105, 274, 16)-(106, 265, 18)	0.673348	0.638455	0	NA	NA
local/data/dicom_small_12.gd	(105, 274, 16)-(107, 276, 19)	5.460146	31.875759	1.363180	27	9	#ffe37ffffffffffffee6	1	5.460146	31.875759	(105, 274, 16)-(106, 265, 18)	0.496192	0.384787	0	NA	NA
local/data/dicom_small_12.gd	(106, 265, 18)-(108, 269, 14)	11.737111	116.877782	1.780371	84	18	#ff004e	1	11.737111	116.877782	(106, 265, 18)-(109, 256, 22)	0.504479	0.751690	0	NA	NA
local/data/dicom_small_12.gd	(108, 255, 21)-(109, 256, 22)	2.097618	3.541751	0.733113	2	0	#00a0ff	23	888.724217	9185.531165	(109, 256, 22)-(113, 253, 23)	0.239679	0.316503	2	NA	NA
local/data/dicom_small_12.gd	(104, 259, 17)-(108, 255, 21)	9.332657	262.089572	2.989835	177	29	#fff57ffffffffffffef8	2	22.860550	389.592608	(108, 255, 21)-(109, 256, 22)	4.078274	4.449170	2	1.27156099718	2.21663401096
local/data/dicom_small_12.gd	(101, 263, 14)-(104, 259, 17)	7.600606	70.835020	1.722364	54	14	#ff6f7ffffffffffffe72	1	7.600606	70.835020	(104, 259, 17)-(108, 255, 21)	0.576073	0.814410	0	NA	NA
local/data/dicom_small_12.gd	(104, 259, 17)-(104, 262, 14)	5.927286	56.668016	1.744480	46	14	#00ff2f	1	5.927286	56.668016	(104, 259, 17)-(108, 255, 21)	0.583470	0.635112	0	NA	NA
local/data/dicom_small_12.gd	(106, 253, 19)-(108, 255, 21)	4.195235	35.417510	1.639290	38	18	#ff0010	21	863.766050	8792.396806	(108, 255, 21)-(109, 256, 22)	2.236068	2.000000	2	NA	NA
local/data/dicom_small_12.gd	(105, 247, 20)-(106, 253, 19)	8.993906	338.237219	3.459884	227	36	#005fff	20	848.183382	8436.450833	(106, 253, 19)-(108, 255, 21)	2.110599	2.143838	2	NA	NA
local/data/dicom_small_12.gd	(96, 232, 24)-(105, 247, 20)	24.549479	942.105761	3.495053	541	9	#00a8ff	19	833.320920	8002.586338	(105, 247, 20)-(106, 253, 19)	1.010165	2.729568	2	2.44229415351	NA
local/data/dicom_small_12.gd	(83, 222, 28)-(96, 232, 24)	25.444141	660.536558	2.874614	384	11	#ff8b7ffffffffffffe8e	4	148.866673	1986.922299	(96, 232, 24)-(105, 247, 20)	0.822481	1.036443	2	0.724320922053	0.502638115248
local/data/dicom_small_12.gd	(82, 223, 27)-(83, 222, 28)	2.097618	3.541751	0.733113	2	0	#b700ff	3	110.377668	1232.529341	(83, 222, 28)-(96, 232, 24)	0.255030	0.082440	2	NA	NA
local/data/dicom_small_12.gd	(53, 227, 27)-(82, 223, 27)	45.922921	749.080332	2.278634	429	6	#0069ff	2	95.343835	1195.340956	(82, 223, 27)-(83, 222, 28)	3.108162	21.892894	2	1.629840118	1.81334053317
local/data/dicom_small_12.gd	(23, 244, 31)-(53, 227, 27)	45.649976	428.551869	1.728648	243	1	#ff0071	1	45.649976	428.551869	(53, 227, 27)-(82, 223, 27)	0.758633	0.994056	0	NA	NA
local/data/dicom_small_12.gd	(51, 225, 26)-(53, 227, 27)	3.770938	17.708755	1.222628	10	0	#00ff0c	1	3.770938	17.708755	(53, 227, 27)-(82, 223, 27)	0.536562	0.082115	0	NA	NA
local/data/dicom_small_12.gd	(77, 229, 21)-(82, 223, 27)	12.936216	33.646634	0.909897	24	5	#ff00cb	1	12.936216	33.646634	(82, 223, 27)-(83, 222, 28)	1.241142	6.167099	0	NA	NA
local/data/dicom_small_12.gd	(83, 215, 28)-(83, 222, 28)	13.044864	93.856401	1.513343	389	336	#003fff	1	13.044864	93.856401	(83, 222, 28)-(96, 232, 24)	0.526451	0.512686	0	NA	NA
local/data/dicom_small_12.gd	(84, 163, 24)-(96, 232, 24)	108.036765	1875.357144	2.350614	1086	27	#22ff7fffffffffffffde	15	659.904769	5073.558278	(96, 232, 24)-(105, 247, 20)	0.672555	4.400776	2	4.05229894502	0.468709072566
local/data/dicom_small_12.gd	(80, 145, 27)-(84, 163, 24)	29.660085	410.843114	2.099795	255	23	#8c00ff	10	357.051767	2440.266425	(84, 163, 24)-(96, 232, 24)	0.893296	0.274537	2	2.90638017978	NA
local/data/dicom_small_12.gd	(65, 120, 56)-(80, 145, 27)	61.054300	134.586537	0.837660	77	1	#1c00ff	1	61.054300	134.586537	(80, 145, 27)-(84, 163, 24)	0.398925	2.058467	0	NA	NA
local/data/dicom_small_12.gd	(80, 145, 27)-(91, 85, 16)	100.464745	1324.614866	2.048628	751	3	#00ffcd	9	266.337382	1894.836774	(80, 145, 27)-(84, 163, 24)	0.975632	3.387204	2	2.55204306468	0.26802881911
local/data/dicom_small_12.gd	(88, 83, 23)-(91, 85, 16)	13.454935	123.961284	1.712487	71	1	#5900ff	8	162.042968	547.200526	(80, 145, 27)-(91, 85, 16)	0.835919	0.133927	2	1.70573688969	NA
local/data/dicom_small_12.gd	(74, 76, 19)-(88, 83, 23)	21.942017	136.357413	1.406456	101	24	#9000ff	7	146.914713	419.697491	(88, 83, 23)-(91, 85, 16)	0.821294	1.630778	2	1.40281652704	0.264250781678
local/data/dicom_small_12.gd	(73, 77, 20)-(74, 76, 19)	2.097618	3.541751	0.733113	2	0	#ff0054	5	78.961243	193.025428	(74, 76, 19)-(88, 83, 23)	0.521248	0.095598	2	NA	NA
local/data/dicom_small_12.gd	(70, 78, 26)-(73, 77, 20)	9.356453	44.271887	1.227251	25	0	#00ffb7	4	72.275038	175.316673	(73, 77, 20)-(74, 76, 19)	1.674027	4.460514	2	1.56931703475	NA
local/data/dicom_small_12.gd	(66, 71, 41)-(70, 78, 26)	23.807485	56.668016	0.870437	32	0	#ff00c9	3	51.499451	113.336031	(70, 78, 26)-(73, 77, 20)	0.709257	2.544499	2	NA	0.347594991045
local/data/dicom_small_12.gd	(65, 72, 44)-(66, 71, 41)	4.729013	14.167004	0.976515	8	0	#00baff	1	4.729013	14.167004	(66, 71, 41)-(70, 78, 26)	1.121867	0.198636	0	NA	NA
local/data/dicom_small_12.gd	(66, 71, 41)-(67, 72, 42)	2.097618	3.541751	0.733113	2	0	#0037ff	2	22.962953	42.501012	(66, 71, 41)-(70, 78, 26)	0.842236	0.088107	2	NA	NA
local/data/dicom_small_12.gd	(67, 72, 42)-(69, 78, 36)	11.839515	15.937879	0.654596	9	0	#ff777ffffffffffffe7a	1	11.839515	15.937879	(66, 71, 41)-(67, 72, 42)	0.892899	5.644267	0	NA	NA
local/data/dicom_small_12.gd	(67, 72, 42)-(71, 72, 47)	9.025821	23.021381	0.901047	13	0	#ffbe7ffffffffffffec1	1	9.025821	23.021381	(66, 71, 41)-(67, 72, 42)	1.229070	4.302891	0	NA	NA
local/data/dicom_small_12.gd	(70, 78, 26)-(70, 79, 34)	11.419135	17.708755	0.702591	10	0	#00c2ff	1	11.419135	17.708755	(70, 78, 26)-(73, 77, 20)	0.572491	1.220456	0	NA	NA
local/data/dicom_small_12.gd	(72, 80, 19)-(73, 77, 20)	4.588587	14.167004	0.991344	8	0	#00ffdc	1	4.588587	14.167004	(73, 77, 20)-(74, 76, 19)	1.352240	2.187523	0	NA	NA
local/data/dicom_small_12.gd	(74, 75, 19)-(74, 76, 19)	1.183216	3.541751	0.976117	2	0	#5fff7fffffffffffffa1	2	46.011453	90.314650	(74, 76, 19)-(88, 83, 23)	0.694026	0.053925	2	3.31777720199	NA
local/data/dicom_small_12.gd	(70, 63, 34)-(74, 75, 19)	32.704851	61.980642	0.776689	35	0	#ff00a9	1	32.704851	61.980642	(74, 75, 19)-(74, 76, 19)	0.795692	27.640644	0	NA	NA
local/data/dicom_small_12.gd	(74, 75, 19)-(76, 69, 20)	12.123387	24.792257	0.806810	14	0	#31ff7fffffffffffffcf	1	12.123387	24.792257	(74, 75, 19)-(74, 76, 19)	0.826550	10.246132	0	NA	NA
local/data/dicom_small_12.gd	(87, 84, 23)-(88, 83, 23)	1.673320	3.541751	0.820814	2	0	#4eff7fffffffffffffb2	1	1.673320	3.541751	(88, 83, 23)-(91, 85, 16)	0.479311	0.124365	0	NA	NA
local/data/dicom_small_12.gd	(91, 85, 16)-(92, 83, 14)	3.829669	23.021381	1.383280	13	0	#07ff7ffffffffffffff9	1	3.829669	23.021381	(80, 145, 27)-(91, 85, 16)	0.675223	0.038120	0	NA	NA
local/data/dicom_small_12.gd	(83, 150, 23)-(84, 163, 24)	20.078353	212.505059	1.835463	128	8	#00a3ff	5	194.816237	757.934710	(84, 163, 24)-(96, 232, 24)	0.780844	0.185847	2	1.55928642462	0.447510255622
local/data/dicom_small_12.gd	(82, 145, 23)-(83, 150, 23)	8.234987	56.668016	1.480003	35	3	#ffeb7ffffffffffffeee	3	161.424206	522.408269	(83, 150, 23)-(84, 163, 24)	0.806338	0.410143	2	2.52352158228	NA
local/data/dicom_small_12.gd	(67, 119, 25)-(82, 145, 23)	38.963772	175.316673	1.196758	99	0	#ff0e7ffffffffffffe11	2	117.018148	341.778970	(82, 145, 23)-(83, 150, 23)	0.808618	4.731491	2	1.80782338827	NA
local/data/dicom_small_12.gd	(52, 104, 24)-(67, 119, 25)	32.935192	60.209767	0.762831	34	0	#8900ff	1	32.935192	60.209767	(67, 119, 25)-(82, 145, 23)	0.637415	0.845277	0	NA	NA
local/data/dicom_small_12.gd	(67, 119, 25)-(79, 103, 10)	45.119185	106.252529	0.865793	60	0	#82ff7fffffffffffff7e	1	45.119185	106.252529	(67, 119, 25)-(82, 145, 23)	0.723449	1.157978	0	NA	NA
local/data/dicom_small_12.gd	(76, 149, 5)-(82, 145, 23)	36.171070	123.961284	1.044449	72	2	#0015ff	1	36.171070	123.961284	(82, 145, 23)-(83, 150, 23)	0.705708	4.392365	0	NA	NA
local/data/dicom_small_12.gd	(83, 150, 23)-(84, 149, 23)	1.673320	3.541751	0.820814	2	0	#ff0013	2	13.313678	23.021381	(83, 150, 23)-(84, 163, 24)	0.447197	0.083340	2	NA	NA
local/data/dicom_small_12.gd	(84, 149, 23)-(85, 150, 23)	1.673320	3.541751	0.820814	2	0	#00a7ff	1	1.673320	3.541751	(83, 150, 23)-(84, 149, 23)	1.000000	1.000000	0	NA	NA
local/data/dicom_small_12.gd	(84, 149, 23)-(87, 153, 20)	9.967038	15.937879	0.713440	9	0	#fdff7fffffffffffff03	1	9.967038	15.937879	(83, 150, 23)-(84, 149, 23)	0.869186	5.956445	0	NA	NA
local/data/dicom_small_12.gd	(102, 248, 20)-(105, 247, 20)	5.868555	95.627276	2.277458	60	6	#ffa07ffffffffffffea3	1	5.868555	95.627276	(105, 247, 20)-(106, 253, 19)	0.658247	0.652504	0	NA	NA
local/data/dicom_small_12.gd	(106, 253, 19)-(108, 258, 13)	11.387433	320.528464	2.993267	297	116	#ff00d5	1	11.387433	320.528464	(106, 253, 19)-(108, 255, 21)	1.825953	2.714373	0	NA	NA
local/data/dicom_small_12.gd	(113, 253, 23)-(122, 166, 29)	125.041177	2530.581075	2.538100	1664	235	#46ff7fffffffffffffba	18	854.374757	6789.536627	(113, 253, 23)-(114, 255, 25)	1.479296	32.650653	2	3.57393277254	0.50111333046
local/data/dicom_small_12.gd	(119, 140, 29)-(122, 166, 29)	37.238278	522.408269	2.113174	302	7	#00f1ff	12	379.482639	2884.756173	(113, 253, 23)-(122, 166, 29)	0.832581	0.297808	2	2.66264617297	NA
local/data/dicom_small_12.gd	(105, 88, 23)-(119, 140, 29)	86.457124	1138.672940	2.047501	645	2	#00ff44	11	340.571041	2358.806152	(119, 140, 29)-(122, 166, 29)	0.968922	2.321727	2	NA	0.256269398275
local/data/dicom_small_12.gd	(104, 87, 23)-(105, 88, 23)	1.673320	3.541751	0.820814	2	0	#ff00bd	1	1.673320	3.541751	(105, 88, 23)-(119, 140, 29)	0.400886	0.019354	0	NA	NA
local/data/dicom_small_12.gd	(105, 88, 23)-(108, 84, 17)	14.797624	217.817685	2.164590	128	5	#e0ff7fffffffffffff20	10	252.440597	1216.591461	(105, 88, 23)-(119, 140, 29)	1.057186	0.171156	2	1.94585490933	NA
local/data/dicom_small_12.gd	(106, 82, 16)-(108, 84, 17)	3.770938	23.021381	1.394011	13	0	#00ffa3	1	3.770938	23.021381	(105, 88, 23)-(108, 84, 17)	0.644007	0.254834	0	NA	NA
local/data/dicom_small_12.gd	(107, 82, 27)-(108, 84, 17)	15.715943	131.044786	1.629164	75	1	#7a00ff	9	233.872036	975.752395	(105, 88, 23)-(108, 84, 17)	0.752643	1.062059	2	4.13868684736	NA
local/data/dicom_small_12.gd	(96, 75, 23)-(107, 82, 27)	22.720955	131.044786	1.354945	91	17	#00ceff	4	91.544552	437.406246	(107, 82, 27)-(108, 84, 17)	0.831681	1.445726	2	NA	0.828431167265
local/data/dicom_small_12.gd	(96, 75, 23)-(96, 76, 22)	1.732051	3.541751	0.806777	2	0	#acff7fffffffffffff54	1	1.732051	3.541751	(96, 75, 23)-(107, 82, 27)	0.595432	0.076231	0	NA	NA
local/data/dicom_small_12.gd	(96, 75, 23)-(99, 64, 18)	19.510610	132.815662	1.472022	84	9	#007aff	3	67.091546	302.819709	(96, 75, 23)-(107, 82, 27)	1.086407	0.858706	2	1.79427481983	1.38903173917
local/data/dicom_small_12.gd	(97, 59, 16)-(99, 64, 18)	7.869420	35.417510	1.196913	20	0	#5600ff	2	32.230560	141.670039	(96, 75, 23)-(99, 64, 18)	0.813108	0.403341	2	NA	NA
local/data/dicom_small_12.gd	(96, 51, 30)-(97, 59, 16)	22.629089	102.710778	1.201986	58	0	#00fff5	1	22.629089	102.710778	(97, 59, 16)-(99, 64, 18)	1.004238	2.875572	0	NA	NA
local/data/dicom_small_12.gd	(97, 58, 15)-(97, 59, 16)	1.732051	3.541751	0.806777	2	0	#00ffeb	1	1.732051	3.541751	(97, 59, 16)-(99, 64, 18)	0.674048	0.220099	0	NA	NA
local/data/dicom_small_12.gd	(99, 64, 18)-(100, 61, 8)	15.350376	28.334008	0.766513	16	0	#fd00ff	1	15.350376	28.334008	(96, 75, 23)-(99, 64, 18)	0.520721	0.786771	0	NA	NA
local/data/dicom_small_12.gd	(107, 82, 27)-(118, 77, 32)	17.836459	109.794280	1.399783	62	0	#ff006e	5	126.611541	407.301363	(107, 82, 27)-(108, 84, 17)	0.859203	1.134928	2	2.76152285313	NA
local/data/dicom_small_12.gd	(118, 77, 32)-(121, 68, 33)	14.372357	49.584514	1.047934	29	1	#4400ff	3	56.825211	120.419533	(107, 82, 27)-(118, 77, 32)	0.748641	0.805785	2	2.32913108811	NA
local/data/dicom_small_12.gd	(120, 62, 28)-(121, 68, 33)	10.209037	21.250506	0.813987	12	0	#ff00f9	1	10.209037	21.250506	(118, 77, 32)-(121, 68, 33)	0.776754	0.710324	0	NA	NA
local/data/dicom_small_12.gd	(121, 68, 33)-(125, 62, 40)	16.466955	28.334008	0.740069	16	0	#08ff7ffffffffffffff8	2	32.243818	49.584514	(118, 77, 32)-(121, 68, 33)	0.706217	1.145738	2	7.6123879525	0.933933759895
local/data/dicom_small_12.gd	(121, 57, 42)-(125, 62, 40)	11.247007	14.167004	0.633207	8	0	#d700ff	1	11.247007	14.167004	(121, 68, 33)-(125, 62, 40)	0.855605	0.683005	0	NA	NA
local/data/dicom_small_12.gd	(123, 59, 40)-(125, 62, 40)	4.529856	7.083502	0.705516	4	0	#ffb47ffffffffffffeb7	1	4.529856	7.083502	(121, 68, 33)-(125, 62, 40)	0.953311	0.275088	0	NA	NA
local/data/dicom_small_12.gd	(118, 77, 32)-(126, 73, 40)	19.505928	77.918522	1.127618	45	1	#ff727ffffffffffffe75	2	51.949871	177.087549	(107, 82, 27)-(118, 77, 32)	0.805567	1.093599	2	3.35959289507	NA
local/data/dicom_small_12.gd	(122, 65, 58)-(126, 73, 40)	30.770623	95.627276	0.994599	55	1	#ff0c7ffffffffffffe0f	1	30.770623	95.627276	(118, 77, 32)-(126, 73, 40)	0.882035	1.577501	0	NA	NA
local/data/dicom_small_12.gd	(126, 73, 40)-(127, 72, 40)	1.673320	3.541751	0.820814	2	0	#b700ff	1	1.673320	3.541751	(118, 77, 32)-(126, 73, 40)	0.727918	0.085785	0	NA	NA
local/data/dicom_small_12.gd	(118, 141, 29)-(119, 140, 29)	1.673320	3.541751	0.820814	2	0	#fff87ffffffffffffefb	1	1.673320	3.541751	(119, 140, 29)-(122, 166, 29)	0.388427	0.044935	0	NA	NA
local/data/dicom_small_12.gd	(119, 150, 26)-(122, 166, 29)	25.979376	348.862471	2.067463	213	16	#00ff96	6	349.850941	1374.199380	(113, 253, 23)-(122, 166, 29)	0.814571	0.207767	2	1.36707456471	0.570308755522
local/data/dicom_small_12.gd	(116, 150, 23)-(119, 150, 26)	7.600606	17.708755	0.861182	10	0	#00fff3	1	7.600606	17.708755	(119, 150, 26)-(122, 166, 29)	0.416540	0.292563	0	NA	NA
local/data/dicom_small_12.gd	(119, 150, 26)-(120, 145, 25)	7.810690	61.980642	1.589309	38	3	#00ffbc	5	316.270959	1007.628154	(119, 150, 26)-(122, 166, 29)	0.768724	0.300650	2	2.22346854329	NA
local/data/dicom_small_12.gd	(120, 145, 25)-(122, 136, 27)	12.602284	58.438891	1.214930	33	0	#4900ff	4	275.486604	818.144476	(119, 150, 26)-(120, 145, 25)	0.764439	1.613466	2	NA	NA
local/data/dicom_small_12.gd	(122, 136, 27)-(132, 118, 28)	28.569491	159.378794	1.332567	90	0	#2f00ff	3	199.658965	602.097666	(120, 145, 25)-(122, 136, 27)	1.096826	2.267009	2	1.96811565518	NA
local/data/dicom_small_12.gd	(129, 113, 25)-(132, 118, 28)	8.659285	28.334008	1.020559	16	0	#00ff04	2	60.694497	194.796304	(122, 136, 27)-(132, 118, 28)	0.765859	0.303096	2	12.1841496141	NA
local/data/dicom_small_12.gd	(123, 98, 10)-(129, 113, 25)	49.937595	162.920545	1.019059	101	9	#ffb47ffffffffffffeb7	1	49.937595	162.920545	(129, 113, 25)-(132, 118, 28)	0.998530	5.766942	0	NA	NA
local/data/dicom_small_12.gd	(128, 112, 26)-(129, 113, 25)	2.097618	3.541751	0.733113	2	0	#00adff	1	2.097618	3.541751	(129, 113, 25)-(132, 118, 28)	0.718345	0.242239	0	NA	NA
local/data/dicom_small_12.gd	(132, 118, 28)-(140, 56, 9)	110.394977	247.922569	0.845490	140	0	#00a1ff	1	110.394977	247.922569	(122, 136, 27)-(132, 118, 28)	0.634482	3.864086	0	NA	NA
local/data/dicom_small_12.gd	(122, 136, 27)-(135, 114, 58)	63.225355	157.607919	0.890776	92	3	#001aff	1	63.225355	157.607919	(120, 145, 25)-(122, 136, 27)	0.733191	5.016976	0	NA	NA
local/data/dicom_small_12.gd	(120, 145, 25)-(124, 145, 9)	32.973665	127.503035	1.109435	72	0	#b2ff7fffffffffffff4e	1	32.973665	127.503035	(119, 150, 26)-(120, 145, 25)	0.698061	4.221607	0	NA	NA
local/data/dicom_small_12.gd	(114, 255, 25)-(114, 263, 18)	14.038705	780.956091	4.207991	604	163	#ff157ffffffffffffe18	7	99.383628	1423.783894	(114, 255, 25)-(116, 255, 30)	0.924131	1.934016	2	1.10490797345	3.86417959949
local/data/dicom_small_12.gd	(112, 268, 12)-(114, 263, 18)	11.489006	189.483677	2.291236	189	82	#b4ff7fffffffffffff4c	1	11.489006	189.483677	(114, 255, 25)-(114, 263, 18)	0.544496	0.818381	0	NA	NA
local/data/dicom_small_12.gd	(112, 269, 16)-(114, 263, 18)	11.964052	182.400175	2.202919	133	30	#00a5ff	6	73.855917	453.344125	(114, 255, 25)-(114, 263, 18)	0.523508	0.852219	2	1.39455305627	0.59745271667
local/data/dicom_small_12.gd	(109, 271, 14)-(112, 269, 16)	5.378451	24.792257	1.211308	14	0	#00ff97	1	5.378451	24.792257	(112, 269, 16)-(114, 263, 18)	0.549865	0.449551	0	NA	NA
local/data/dicom_small_12.gd	(112, 269, 16)-(112, 271, 16)	2.366432	15.937879	1.464176	14	5	#00c8ff	5	56.513413	246.151693	(112, 269, 16)-(114, 263, 18)	0.664653	0.197795	2	7.94795746452	NA
local/data/dicom_small_12.gd	(110, 276, 14)-(112, 271, 16)	8.849629	56.668016	1.427682	60	28	#69ff7fffffffffffff97	4	47.685918	201.879806	(112, 269, 16)-(112, 271, 16)	0.975075	3.739651	2	4.13940721561	NA
local/data/dicom_small_12.gd	(108, 280, 16)-(110, 276, 14)	6.686205	38.959261	1.361885	35	13	#7dff7fffffffffffff83	3	29.908190	120.419533	(110, 276, 14)-(112, 271, 16)	0.953914	0.755535	2	2.8370930674	NA
local/data/dicom_small_12.gd	(106, 282, 17)-(108, 280, 16)	3.770938	10.625253	0.947044	6	0	#00ff46	2	16.170214	51.355389	(108, 280, 16)-(110, 276, 14)	0.695392	0.563988	2	NA	NA
local/data/dicom_small_12.gd	(102, 284, 15)-(106, 282, 17)	8.359525	30.104883	1.070663	21	4	#ff0066	1	8.359525	30.104883	(106, 282, 17)-(108, 280, 16)	1.130532	2.216829	0	NA	NA
local/data/dicom_small_12.gd	(106, 282, 17)-(107, 285, 17)	4.039752	10.625253	0.914992	6	0	#b700ff	1	4.039752	10.625253	(106, 282, 17)-(108, 280, 16)	0.966156	1.071286	0	NA	NA
local/data/dicom_small_12.gd	(108, 280, 16)-(111, 284, 16)	7.051771	30.104883	1.165720	17	0	#ff001b	1	7.051771	30.104883	(108, 280, 16)-(110, 276, 14)	0.855961	1.054675	0	NA	NA
local/data/dicom_small_12.gd	(110, 276, 14)-(110, 282, 14)	8.928099	24.792257	0.940164	18	4	#ff0068	1	8.928099	24.792257	(110, 276, 14)-(112, 271, 16)	0.658525	1.008867	0	NA	NA
local/data/dicom_small_12.gd	(112, 271, 16)-(112, 272, 12)	6.461063	28.334008	1.181482	16	0	#0073ff	1	6.461063	28.334008	(112, 269, 16)-(112, 271, 16)	0.806926	2.730298	0	NA	NA
local/data/dicom_small_12.gd	(116, 255, 30)-(124, 226, 36)	48.710706	1306.906111	2.922369	1014	276	#28ff7fffffffffffffd8	10	525.169472	4823.864834	(116, 255, 30)-(118, 313, 37)	0.473742	0.528922	2	1.63032272413	NA
local/data/dicom_small_12.gd	(98, 86, 33)-(124, 226, 36)	229.918317	1448.576151	1.416149	1213	395	#94ff7fffffffffffff6c	3	294.391863	1638.059828	(116, 255, 30)-(124, 226, 36)	0.484589	4.720078	2	1.69452818566	0.214208350077
local/data/dicom_small_12.gd	(84, 83, 44)-(98, 86, 33)	31.139210	108.023405	1.050825	63	2	#9eff7fffffffffffff62	1	31.139210	108.023405	(98, 86, 33)-(124, 226, 36)	0.742030	0.135436	0	NA	NA
local/data/dicom_small_12.gd	(98, 86, 33)-(99, 85, 33)	1.673320	3.541751	0.820814	2	0	#ff717ffffffffffffe74	2	33.334336	81.460273	(98, 86, 33)-(124, 226, 36)	0.579610	0.007278	2	NA	NA
local/data/dicom_small_12.gd	(99, 85, 33)-(101, 87, 33)	3.346640	5.312626	0.710845	3	0	#ff00e8	1	3.346640	5.312626	(98, 86, 33)-(99, 85, 33)	0.866025	2.000000	0	NA	NA
local/data/dicom_small_12.gd	(99, 85, 33)-(108, 84, 48)	28.314376	72.605895	0.903457	52	11	#0076ff	1	28.314376	72.605895	(98, 86, 33)-(99, 85, 33)	1.100685	16.921076	0	NA	NA
local/data/dicom_small_12.gd	(124, 226, 36)-(138, 215, 35)	29.495099	504.699515	2.333816	292	7	#ff0076	7	182.066903	1878.898895	(116, 255, 30)-(124, 226, 36)	0.798604	0.605516	2	1.39444156188	0.345512138151
local/data/dicom_small_12.gd	(138, 215, 35)-(139, 214, 34)	2.097618	3.541751	0.733113	2	0	#00feff	3	26.299812	93.856401	(124, 226, 36)-(138, 215, 35)	0.314126	0.071117	2	NA	NA
local/data/dicom_small_12.gd	(135, 209, 32)-(139, 214, 34)	8.725091	56.668016	1.437835	32	0	#19ff7fffffffffffffe7	2	22.528874	86.772899	(138, 215, 35)-(139, 214, 34)	1.961274	4.159524	2	1.29173072603	NA
local/data/dicom_small_12.gd	(129, 204, 31)-(135, 209, 32)	9.974114	21.250506	0.823517	12	0	#8900ff	1	9.974114	21.250506	(135, 209, 32)-(139, 214, 34)	0.572748	1.143153	0	NA	NA
local/data/dicom_small_12.gd	(135, 209, 32)-(135, 210, 30)	3.829669	8.854377	0.857874	5	0	#f700ff	1	3.829669	8.854377	(135, 209, 32)-(139, 214, 34)	0.596643	0.438926	0	NA	NA
local/data/dicom_small_12.gd	(139, 214, 34)-(140, 213, 34)	1.673320	3.541751	0.820814	2	0	#a200ff	1	1.673320	3.541751	(138, 215, 35)-(139, 214, 34)	1.119628	0.797724	0	NA	NA
local/data/dicom_small_12.gd	(138, 215, 35)-(142, 217, 35)	6.686205	83.231148	1.990573	59	12	#d0ff7fffffffffffff30	4	126.271992	1280.342979	(124, 226, 36)-(138, 215, 35)	0.852926	0.226689	2	NA	NA
local/data/dicom_small_12.gd	(142, 217, 35)-(146, 222, 32)	9.149389	150.524417	2.288403	89	4	#0086ff	3	101.274283	1156.381695	(138, 215, 35)-(142, 217, 35)	1.149620	1.368398	2	3.02812683396	NA
local/data/dicom_small_12.gd	(143, 225, 29)-(146, 222, 32)	7.110502	33.646634	1.227286	19	0	#0003ff	1	7.110502	33.646634	(142, 217, 35)-(146, 222, 32)	0.536307	0.777156	0	NA	NA
local/data/dicom_small_12.gd	(146, 222, 32)-(156, 225, 31)	18.357509	270.943950	2.167494	155	2	#ffc67ffffffffffffec9	2	85.014392	972.210644	(142, 217, 35)-(146, 222, 32)	0.947165	2.006419	2	2.0770888855	NA
local/data/dicom_small_12.gd	(156, 225, 31)-(158, 223, 31)	3.346640	14.167004	1.160806	8	0	#00fff5	1	3.346640	14.167004	(146, 222, 32)-(156, 225, 31)	0.535552	0.182304	0	NA	NA
local/data/dicom_small_12.gd	(156, 225, 31)-(197, 250, 37)	63.310242	687.099690	1.858651	395	7	#2900ff	1	63.310242	687.099690	(146, 222, 32)-(156, 225, 31)	0.857512	3.448738	0	NA	NA
local/data/dicom_small_12.gd	(142, 217, 35)-(152, 214, 40)	18.311505	40.730136	0.841436	24	1	#3b00ff	1	18.311505	40.730136	(138, 215, 35)-(142, 217, 35)	0.422710	2.738700	0	NA	NA
local/data/dicom_small_13.gd	(113, 251, 25)-(116, 268, 39)	32.856203	4834.490087	6.843712	2943	213	#00ff83	146	3760.183196	51087.987002	NA	NA	NA	2	0.855477333895	NA
local/data/dicom_small_13.gd	(111, 252, 22)-(113, 251, 25)	5.196152	189.483677	3.406983	185	78	#ffc67ffffffffffffec9	142	3390.259839	47401.024233	(113, 251, 25)-(116, 268, 39)	0.497827	0.158148	2	NA	NA
local/data/dicom_small_13.gd	(108, 253, 18)-(111, 252, 22)	7.659337	467.511129	4.407836	423	159	#00ff78	133	2974.296665	43790.209109	(111, 252, 22)-(113, 251, 25)	1.293765	1.474040	2	1.80264234293	NA
local/data/dicom_small_13.gd	(104, 247, 14)-(108, 253, 18)	10.881440	363.029475	3.258763	288	83	#00ffb7	13	751.763863	6957.769799	(108, 253, 18)-(111, 252, 22)	0.739311	1.420676	2	NA	NA
local/data/dicom_small_13.gd	(96, 227, 18)-(104, 247, 14)	30.387088	1028.878660	3.282937	592	11	#9000ff	12	737.418321	6550.468436	(104, 247, 14)-(108, 253, 18)	1.007418	2.792561	2	1.90113199893	NA
local/data/dicom_small_13.gd	(81, 159, 23)-(96, 227, 18)	93.970029	1407.846014	2.183775	808	13	#22ff7fffffffffffffde	8	421.581512	3447.894578	(96, 227, 18)-(104, 247, 14)	0.665189	3.092433	2	3.38638067659	0.572775391384
local/data/dicom_small_13.gd	(79, 135, 27)-(81, 159, 23)	34.374667	393.134359	1.907991	234	12	#00a3ff	6	223.790628	1664.622960	(81, 159, 23)-(96, 227, 18)	0.873712	0.365805	2	2.47416364555	NA
local/data/dicom_small_13.gd	(77, 133, 27)-(79, 135, 27)	3.346640	8.854377	0.917698	5	0	#ffeb7ffffffffffffeee	1	3.346640	8.854377	(79, 135, 27)-(81, 159, 23)	0.480976	0.097358	0	NA	NA
local/data/dicom_small_13.gd	(79, 135, 27)-(93, 81, 15)	103.213568	1021.795158	1.775164	578	1	#ff0e7ffffffffffffe11	5	186.069322	1262.634224	(79, 135, 27)-(81, 159, 23)	0.930384	3.002606	2	1.26769339279	0.224713808754
local/data/dicom_small_13.gd	(89, 79, 20)-(93, 81, 15)	10.699141	51.355389	1.236072	29	0	#82ff7fffffffffffff7e	4	81.123703	237.297316	(79, 135, 27)-(93, 81, 15)	0.696314	0.103660	2	3.27957867294	NA
local/data/dicom_small_13.gd	(82, 77, 17)-(89, 79, 20)	10.784687	31.875759	0.969955	18	0	#0015ff	2	43.130078	109.794280	(89, 79, 20)-(93, 81, 15)	0.784708	1.007996	2	6.80554364058	NA
local/data/dicom_small_13.gd	(71, 74, 22)-(82, 77, 17)	26.476835	63.751518	0.875462	36	0	#fdff7fffffffffffff03	1	26.476835	63.751518	(82, 77, 17)-(89, 79, 20)	0.902580	2.455040	0	NA	NA
local/data/dicom_small_13.gd	(79, 74, 15)-(82, 77, 17)	5.868555	14.167004	0.876594	8	0	#ff0013	1	5.868555	14.167004	(82, 77, 17)-(89, 79, 20)	0.903747	0.544156	0	NA	NA
local/data/dicom_small_13.gd	(89, 79, 20)-(98, 76, 15)	15.432005	51.355389	1.029217	30	1	#00a7ff	2	27.294484	76.147646	(89, 79, 20)-(93, 81, 15)	0.832652	1.442359	2	3.56055850794	0.722484460584
local/data/dicom_small_13.gd	(95, 75, 11)-(98, 76, 15)	6.826630	10.625253	0.703868	6	0	#8c00ff	1	6.826630	10.625253	(89, 79, 20)-(98, 76, 15)	0.683887	0.442368	0	NA	NA
local/data/dicom_small_13.gd	(98, 76, 15)-(100, 78, 13)	5.035849	14.167004	0.946298	11	3	#1c00ff	1	5.035849	14.167004	(89, 79, 20)-(98, 76, 15)	0.919435	0.326325	0	NA	NA
local/data/dicom_small_13.gd	(93, 80, 14)-(93, 81, 15)	1.732051	3.541751	0.806777	2	0	#8900ff	1	1.732051	3.541751	(79, 135, 27)-(93, 81, 15)	0.454480	0.016781	0	NA	NA
local/data/dicom_small_13.gd	(81, 159, 23)-(82, 143, 21)	22.223495	184.171051	1.624163	114	10	#00ffcd	2	103.820854	375.425604	(81, 159, 23)-(96, 227, 18)	0.743741	0.236496	2	1.08342266185	NA
local/data/dicom_small_13.gd	(68, 111, 25)-(82, 143, 21)	46.670633	118.648658	0.899569	67	0	#07ff7ffffffffffffff9	1	46.670633	118.648658	(81, 159, 23)-(82, 143, 21)	0.553866	2.100058	0	NA	NA
local/data/dicom_small_13.gd	(75, 142, 11)-(82, 143, 21)	34.926726	72.605895	0.813452	41	0	#5900ff	1	34.926726	72.605895	(81, 159, 23)-(82, 143, 21)	0.500844	1.571613	0	NA	NA
local/data/dicom_small_13.gd	(84, 214, 23)-(96, 227, 18)	26.437013	467.511129	2.372547	269	5	#ff8b7ffffffffffffe8e	4	285.449722	2073.695198	(96, 227, 18)-(104, 247, 14)	0.722690	0.870008	2	1.3786938627	0.529891423916
local/data/dicom_small_13.gd	(78, 219, 20)-(84, 214, 23)	10.822709	58.438891	1.311016	38	5	#003fff	1	10.822709	58.438891	(84, 214, 23)-(96, 227, 18)	0.552578	0.409377	0	NA	NA
local/data/dicom_small_13.gd	(82, 212, 25)-(84, 214, 23)	4.195235	31.875759	1.555167	21	3	#b700ff	3	248.190000	1547.745178	(84, 214, 23)-(96, 227, 18)	0.655484	0.158688	2	NA	NA
local/data/dicom_small_13.gd	(66, 212, 28)-(82, 212, 25)	22.289302	352.404222	2.243352	200	1	#0069ff	2	69.695199	775.643464	(82, 212, 25)-(84, 214, 23)	1.442515	5.313004	2	1.74761687171	NA
local/data/dicom_small_13.gd	(39, 226, 24)-(66, 212, 28)	42.451744	398.446985	1.728473	242	17	#ff0071	1	42.451744	398.446985	(66, 212, 28)-(82, 212, 25)	0.770487	1.904579	0	NA	NA
local/data/dicom_small_13.gd	(63, 210, 29)-(66, 212, 28)	4.954154	24.792257	1.262113	14	0	#00ff0c	1	4.954154	24.792257	(66, 212, 28)-(82, 212, 25)	0.562602	0.222266	0	NA	NA
local/data/dicom_small_13.gd	(82, 212, 25)-(97, 109, 39)	174.299565	740.225955	1.162677	419	1	#ff00cb	1	174.299565	740.225955	(82, 212, 25)-(84, 214, 23)	0.747622	41.547029	0	NA	NA
local/data/dicom_small_13.gd	(104, 245, 12)-(104, 247, 14)	3.464102	44.271887	2.016944	33	8	#ff0054	1	3.464102	44.271887	(104, 247, 14)-(108, 253, 18)	0.618929	0.318350	0	NA	NA
local/data/dicom_small_13.gd	(105, 255, 15)-(108, 253, 18)	5.927286	138.128288	2.723569	160	82	#00c2ff	120	2214.873465	36364.928181	(108, 253, 18)-(111, 252, 22)	0.617893	0.773864	2	NA	NA
local/data/dicom_small_13.gd	(100, 252, 12)-(105, 255, 15)	9.756955	316.986713	3.215796	252	73	#ff00c9	1	9.756955	316.986713	(105, 255, 15)-(108, 253, 18)	1.180728	1.646108	0	NA	NA
local/data/dicom_small_13.gd	(103, 259, 15)-(105, 255, 15)	7.386392	586.159787	5.025935	458	127	#00baff	119	2199.189224	35909.813180	(105, 255, 15)-(108, 253, 18)	1.845349	1.246168	2	1.39162030053	NA
local/data/dicom_small_13.gd	(96, 260, 12)-(103, 259, 15)	12.255000	378.967355	3.137396	285	71	#0037ff	1	12.255000	378.967355	(103, 259, 15)-(105, 255, 15)	0.624241	1.659132	0	NA	NA
local/data/dicom_small_13.gd	(101, 263, 14)-(103, 259, 15)	6.261907	173.545798	2.970153	139	41	#ff777ffffffffffffe7a	118	2179.547833	34944.686038	(103, 259, 15)-(105, 255, 15)	0.590965	0.847763	2	73.3101899607	NA
local/data/dicom_small_13.gd	(99, 264, 8)-(101, 263, 14)	10.554726	269.173074	2.849164	210	58	#cfff7fffffffffffff31	1	10.554726	269.173074	(101, 263, 14)-(103, 259, 15)	0.959265	1.685545	0	NA	NA
local/data/dicom_small_13.gd	(99, 268, 13)-(101, 263, 14)	9.149389	253.235195	2.968186	170	27	#ffbe7ffffffffffffec1	117	2162.731200	34501.967166	(101, 263, 14)-(103, 259, 15)	0.999338	1.461119	2	5.37816555612	NA
local/data/dicom_small_13.gd	(94, 269, 10)-(99, 268, 13)	9.639493	244.380818	2.840740	158	20	#00ffdc	1	9.639493	244.380818	(99, 268, 13)-(101, 263, 14)	0.957063	1.053567	0	NA	NA
local/data/dicom_small_13.gd	(99, 268, 13)-(102, 272, 14)	6.627474	102.710778	2.221054	68	10	#5fff7fffffffffffffa1	116	2143.942318	34004.351153	(99, 268, 13)-(101, 263, 14)	0.748287	0.724362	2	NA	NA
local/data/dicom_small_13.gd	(101, 273, 13)-(102, 272, 14)	2.097618	3.541751	0.733113	2	0	#ff00a9	115	2118.299020	33485.484635	(99, 268, 13)-(102, 272, 14)	0.330074	0.316503	2	NA	NA
local/data/dicom_small_13.gd	(100, 274, 14)-(101, 273, 13)	2.097618	3.541751	0.733113	2	0	#31ff7fffffffffffffcf	2	18.599508	270.943950	(101, 273, 13)-(102, 272, 14)	1.000000	1.000000	2	NA	NA
local/data/dicom_small_13.gd	(95, 279, 10)-(100, 274, 14)	11.854572	185.941926	2.234451	120	15	#00a8ff	1	11.854572	185.941926	(100, 274, 14)-(101, 273, 13)	3.047894	5.651446	0	NA	NA
local/data/dicom_small_13.gd	(97, 274, 16)-(100, 274, 14)	4.647318	81.460273	2.362092	50	4	#4eff7fffffffffffffb2	1	4.647318	81.460273	(100, 274, 14)-(101, 273, 13)	3.222003	2.215522	0	NA	NA
local/data/dicom_small_13.gd	(101, 273, 13)-(102, 274, 13)	1.673320	3.541751	0.820814	2	0	#ffa07ffffffffffffea3	113	2097.601895	33210.998934	(101, 273, 13)-(102, 272, 14)	1.119628	0.797724	2	NA	NA
local/data/dicom_small_13.gd	(102, 274, 13)-(102, 276, 12)	2.915267	17.708755	1.390529	16	6	#005fff	112	2090.366856	33149.018292	(101, 273, 13)-(102, 274, 13)	1.694086	1.742205	2	NA	NA
local/data/dicom_small_13.gd	(102, 276, 12)-(104, 278, 14)	4.195235	28.334008	1.466226	17	1	#ff0010	111	2078.609036	33055.161891	(102, 274, 13)-(102, 276, 12)	1.054438	1.439057	2	NA	NA
local/data/dicom_small_13.gd	(103, 279, 13)-(104, 278, 14)	2.097618	3.541751	0.733113	2	0	#fff57ffffffffffffef8	110	2063.349093	32908.179225	(102, 276, 12)-(104, 278, 14)	0.500000	0.500000	2	NA	NA
local/data/dicom_small_13.gd	(97, 285, 13)-(103, 279, 13)	12.554760	201.879806	2.262389	128	14	#ff6f7ffffffffffffe72	1	12.554760	201.879806	(103, 279, 13)-(104, 278, 14)	3.086003	5.985247	0	NA	NA
local/data/dicom_small_13.gd	(103, 279, 13)-(105, 288, 12)	15.960131	208.963308	2.041465	143	25	#00ff2f	109	2048.696715	32702.757668	(103, 279, 13)-(104, 278, 14)	2.784652	7.608694	2	3.7082045922	0.675415379207
local/data/dicom_small_13.gd	(101, 284, 8)-(105, 288, 12)	8.390471	93.856401	1.886965	81	28	#00a0ff	1	8.390471	93.856401	(103, 279, 13)-(105, 288, 12)	0.924319	0.525714	0	NA	NA
local/data/dicom_small_13.gd	(105, 288, 12)-(106, 290, 11)	3.405371	21.250506	1.409378	15	3	#ff0011	108	2024.346113	32399.937959	(103, 279, 13)-(105, 288, 12)	0.690376	0.213367	2	NA	NA
local/data/dicom_small_13.gd	(106, 290, 11)-(106, 291, 12)	1.732051	3.541751	0.806777	2	0	#ff907ffffffffffffe93	107	2012.550272	32318.477687	(105, 288, 12)-(106, 290, 11)	0.572435	0.508623	2	NA	NA
local/data/dicom_small_13.gd	(105, 295, 11)-(106, 291, 12)	6.627474	132.815662	2.525665	83	8	#3f00ff	105	1986.526350	31920.030702	(106, 290, 11)-(106, 291, 12)	3.130559	3.826374	2	3.06476639274	NA
local/data/dicom_small_13.gd	(101, 297, 13)-(105, 295, 11)	6.561667	108.023405	2.289164	89	28	#ffe37ffffffffffffee6	1	6.561667	108.023405	(105, 295, 11)-(106, 291, 12)	0.906361	0.990071	0	NA	NA
local/data/dicom_small_13.gd	(105, 295, 11)-(107, 299, 11)	7.659337	63.751518	1.627701	42	6	#ff004e	104	1973.337209	31679.191635	(105, 295, 11)-(106, 291, 12)	0.644465	1.155695	2	1.53195604446	NA
local/data/dicom_small_13.gd	(103, 302, 11)-(107, 299, 11)	8.967090	42.501012	1.228284	37	13	#6fff7fffffffffffff91	1	8.967090	42.501012	(105, 295, 11)-(107, 299, 11)	0.754613	1.170740	0	NA	NA
local/data/dicom_small_13.gd	(107, 299, 11)-(108, 300, 11)	1.673320	3.541751	0.820814	2	0	#46ff7fffffffffffffba	103	1956.710782	31572.939106	(105, 295, 11)-(107, 299, 11)	0.504278	0.218468	2	NA	NA
local/data/dicom_small_13.gd	(105, 304, 10)-(108, 300, 11)	6.627474	51.355389	1.570522	40	11	#00f1ff	1	6.627474	51.355389	(107, 299, 11)-(108, 300, 11)	1.913372	3.960673	0	NA	NA
local/data/dicom_small_13.gd	(108, 300, 11)-(115, 301, 11)	12.554760	240.839067	2.471066	176	40	#fff87ffffffffffffefb	102	1948.409988	31518.041966	(107, 299, 11)-(108, 300, 11)	3.010508	7.502904	2	3.37842258681	0.490406839754
local/data/dicom_small_13.gd	(115, 299, 9)-(115, 301, 11)	4.195235	79.689397	2.458936	88	43	#00ff44	1	4.195235	79.689397	(108, 300, 11)-(115, 301, 11)	0.995091	0.334155	0	NA	NA
local/data/dicom_small_13.gd	(115, 301, 11)-(116, 302, 12)	2.097618	3.541751	0.733113	2	0	#ff00bd	101	1931.659993	31197.513502	(108, 300, 11)-(115, 301, 11)	0.296679	0.167077	2	NA	NA
local/data/dicom_small_13.gd	(114, 305, 9)-(116, 302, 12)	7.600606	108.023405	2.126963	79	18	#e0ff7fffffffffffff20	1	7.600606	108.023405	(115, 301, 11)-(116, 302, 12)	2.901276	3.623447	0	NA	NA
local/data/dicom_small_13.gd	(116, 302, 12)-(120, 307, 16)	9.573687	175.316673	2.414332	117	18	#00ffa3	100	1921.961769	31085.948346	(115, 301, 11)-(116, 302, 12)	3.293261	4.564076	3	NA	15.2519377305
local/data/dicom_small_13.gd	(119, 308, 16)-(120, 307, 16)	1.673320	3.541751	0.820814	2	0	#7a00ff	94	1830.925173	29286.738849	(116, 302, 12)-(120, 307, 16)	0.339975	0.174783	2	NA	NA
local/data/dicom_small_13.gd	(118, 307, 17)-(119, 308, 16)	2.097618	3.541751	0.733113	2	0	#00ceff	91	1783.273835	28109.106648	(119, 308, 16)-(120, 307, 16)	0.893154	1.253566	2	NA	NA
local/data/dicom_small_13.gd	(113, 310, 17)-(118, 307, 17)	7.386392	200.108930	2.936582	162	49	#acff7fffffffffffff54	3	51.488771	1698.269595	(118, 307, 17)-(119, 308, 16)	4.005634	3.521324	2	NA	NA
local/data/dicom_small_13.gd	(103, 317, 12)-(113, 310, 17)	19.999883	949.189262	3.886760	679	143	#007aff	1	19.999883	949.189262	(113, 310, 17)-(118, 307, 17)	1.323566	2.707666	0	NA	NA
local/data/dicom_small_13.gd	(113, 310, 17)-(113, 312, 16)	2.915267	51.355389	2.367985	63	34	#5600ff	2	24.102496	548.971402	(113, 310, 17)-(118, 307, 17)	0.806375	0.394681	2	NA	NA
local/data/dicom_small_13.gd	(109, 308, 11)-(113, 312, 16)	11.430275	302.819709	2.903948	218	47	#00ffeb	1	11.430275	302.819709	(113, 310, 17)-(113, 312, 16)	1.226337	3.920833	0	NA	NA
local/data/dicom_small_13.gd	(110, 317, 11)-(113, 312, 16)	9.756955	194.796304	2.520915	165	55	#00fff5	1	9.756955	194.796304	(113, 310, 17)-(113, 312, 16)	1.064583	3.346848	0	NA	NA
local/data/dicom_small_13.gd	(116, 304, 19)-(118, 307, 17)	5.378451	77.918522	2.147419	59	15	#fd00ff	88	1729.687446	26407.295302	(118, 307, 17)-(119, 308, 16)	2.929179	2.564076	2	NA	NA
local/data/dicom_small_13.gd	(115, 302, 21)-(116, 304, 19)	3.829669	14.167004	1.085134	20	12	#ff006e	85	1688.858825	25610.401332	(116, 304, 19)-(118, 307, 17)	0.505320	0.712039	2	NA	NA
local/data/dicom_small_13.gd	(107, 306, 19)-(115, 302, 21)	13.254948	533.033522	3.577777	400	99	#4400ff	12	272.382695	5376.377987	(115, 302, 21)-(116, 304, 19)	3.297083	3.461121	2	NA	NA
local/data/dicom_small_13.gd	(92, 315, 18)-(107, 306, 19)	24.529739	993.461150	3.590493	702	141	#94ff7fffffffffffff6c	1	24.529739	993.461150	(107, 306, 19)-(115, 302, 21)	1.003554	1.850610	0	NA	NA
local/data/dicom_small_13.gd	(99, 302, 20)-(107, 306, 19)	15.197082	1138.672940	4.883649	864	221	#ff00f9	11	234.598009	3849.883315	(107, 306, 19)-(115, 302, 21)	1.364995	1.146521	2	1.81423562772	NA
local/data/dicom_small_13.gd	(87, 311, 23)-(99, 302, 20)	24.326731	981.065021	3.582879	635	81	#b2ff7fffffffffffff4e	6	164.959773	2077.236949	(99, 302, 20)-(107, 306, 19)	0.733648	1.600750	2	1.29379507203	NA
local/data/dicom_small_13.gd	(66, 305, 34)-(87, 311, 23)	33.327194	343.549845	1.811426	205	11	#4900ff	4	101.768968	593.243289	(87, 311, 23)-(99, 302, 20)	0.505578	1.369982	2	1.83922947556	0.72915399231
local/data/dicom_small_13.gd	(60, 297, 41)-(66, 305, 34)	15.500973	100.939903	1.439717	57	0	#00ff04	3	58.043363	216.046810	(66, 305, 34)-(87, 311, 23)	0.794797	0.465115	2	NA	NA
local/data/dicom_small_13.gd	(56, 297, 43)-(60, 297, 41)	6.686205	44.271887	1.451775	25	0	#00adff	2	26.561550	88.543774	(60, 297, 41)-(66, 305, 34)	1.008375	0.431341	2	1.25363979117	NA
local/data/dicom_small_13.gd	(50, 288, 46)-(56, 297, 43)	14.862461	33.646634	0.848888	19	0	#ffb47ffffffffffffeb7	1	14.862461	33.646634	(56, 297, 43)-(60, 297, 41)	0.584724	2.222855	0	NA	NA
local/data/dicom_small_13.gd	(53, 298, 41)-(56, 297, 43)	5.012884	10.625253	0.821393	6	0	#00a1ff	1	5.012884	10.625253	(56, 297, 43)-(60, 297, 41)	0.565785	0.749735	0	NA	NA
local/data/dicom_small_13.gd	(60, 297, 41)-(62, 287, 45)	15.980840	26.563132	0.727386	15	0	#001aff	1	15.980840	26.563132	(60, 297, 41)-(66, 305, 34)	0.505229	1.030957	0	NA	NA
local/data/dicom_small_13.gd	(60, 310, 36)-(66, 305, 34)	10.398412	33.646634	1.014875	20	1	#2f00ff	1	10.398412	33.646634	(66, 305, 34)-(87, 311, 23)	0.560263	0.312010	0	NA	NA
local/data/dicom_small_13.gd	(71, 316, 23)-(87, 311, 23)	25.164120	444.489748	2.371183	319	68	#ff7e7ffffffffffffe81	2	38.864074	502.928639	(87, 311, 23)-(99, 302, 20)	0.661809	1.034423	2	0.878816342962	0.503495675532
local/data/dicom_small_13.gd	(64, 317, 20)-(71, 316, 23)	10.419120	49.584514	1.230786	30	2	#0081ff	1	10.419120	49.584514	(71, 316, 23)-(87, 311, 23)	0.519060	0.414047	0	NA	NA
local/data/dicom_small_13.gd	(69, 317, 24)-(71, 316, 23)	3.280834	8.854377	0.926855	5	0	#28ff7fffffffffffffd8	1	3.280834	8.854377	(71, 316, 23)-(87, 311, 23)	0.390883	0.130377	0	NA	NA
local/data/dicom_small_13.gd	(90, 297, 18)-(99, 302, 20)	15.045729	444.489748	3.066545	349	98	#08ff7ffffffffffffff8	5	54.441154	633.973425	(99, 302, 20)-(107, 306, 19)	0.627921	0.990041	2	0.711672019757	0.461133650205
local/data/dicom_small_13.gd	(88, 295, 18)-(90, 297, 18)	3.346640	15.937879	1.231220	12	3	#ffb47ffffffffffffeb7	1	3.346640	15.937879	(90, 297, 18)-(99, 302, 20)	0.401501	0.222431	0	NA	NA
local/data/dicom_small_13.gd	(88, 299, 18)-(90, 297, 18)	3.346640	12.396128	1.085834	18	11	#d700ff	4	36.048784	173.545798	(90, 297, 18)-(99, 302, 20)	0.354090	0.222431	2	NA	NA
local/data/dicom_small_13.gd	(83, 295, 18)-(88, 299, 18)	7.876496	44.271887	1.337589	27	2	#ff727ffffffffffffe75	3	28.931207	138.128288	(88, 299, 18)-(90, 297, 18)	1.231853	2.353553	2	1.76593368498	0.871111914405
local/data/dicom_small_13.gd	(81, 294, 15)-(83, 295, 18)	5.094580	17.708755	1.051877	10	0	#ff0c7ffffffffffffe0f	1	5.094580	17.708755	(83, 295, 18)-(88, 299, 18)	0.786398	0.646808	0	NA	NA
local/data/dicom_small_13.gd	(83, 295, 18)-(84, 294, 17)	2.097618	3.541751	0.733113	2	0	#b700ff	2	15.960131	76.147646	(83, 295, 18)-(88, 299, 18)	0.548086	0.266314	2	NA	NA
local/data/dicom_small_13.gd	(81, 289, 17)-(84, 294, 17)	9.215196	58.438891	1.420770	50	17	#00ff96	1	9.215196	58.438891	(83, 295, 18)-(84, 294, 17)	1.937996	4.393172	0	NA	NA
local/data/dicom_small_13.gd	(84, 294, 17)-(85, 296, 15)	4.647318	14.167004	0.985060	8	0	#00fff3	1	4.647318	14.167004	(83, 295, 18)-(84, 294, 17)	1.343668	2.215522	0	NA	NA
local/data/dicom_small_13.gd	(86, 301, 17)-(88, 299, 18)	3.770938	23.021381	1.394011	29	16	#00ffbc	1	3.770938	23.021381	(88, 299, 18)-(90, 297, 18)	1.283815	1.126783	0	NA	NA
local/data/dicom_small_13.gd	(115, 298, 22)-(115, 302, 21)	7.110502	182.400175	2.857509	153	50	#9eff7fffffffffffff62	73	1412.646462	20219.856341	(115, 302, 21)-(116, 304, 19)	2.633323	1.856689	2	NA	NA
local/data/dicom_small_13.gd	(115, 298, 22)-(122, 288, 23)	20.575533	1407.846014	4.666885	1009	214	#ff717ffffffffffffe74	70	1319.564045	18376.374957	(115, 298, 22)-(115, 302, 21)	1.633201	2.893682	2	1.17414293614	0.691312515762
local/data/dicom_small_13.gd	(122, 288, 23)-(124, 284, 24)	6.261907	127.503035	2.545845	99	27	#0076ff	66	1247.133204	16049.444563	(115, 298, 22)-(122, 288, 23)	0.545513	0.304338	2	NA	NA
local/data/dicom_small_13.gd	(124, 284, 24)-(129, 280, 24)	7.876496	171.774923	2.634744	104	7	#ff00e8	64	1191.422382	15452.659523	(122, 288, 23)-(124, 284, 24)	1.034919	1.257843	2	NA	NA
local/data/dicom_small_13.gd	(126, 274, 30)-(129, 280, 24)	12.431192	439.177121	3.353425	317	69	#ff0076	63	1166.133725	15094.942674	(124, 284, 24)-(129, 280, 24)	1.272771	1.578264	2	NA	0.971208994578
local/data/dicom_small_13.gd	(122, 271, 27)-(126, 274, 30)	7.600606	338.237219	3.763671	294	103	#00feff	28	499.211651	8981.880484	(126, 274, 30)-(129, 280, 24)	1.122337	0.611414	2	NA	NA
local/data/dicom_small_13.gd	(117, 270, 18)-(122, 271, 27)	15.852451	1462.743154	5.419521	1061	235	#19ff7fffffffffffffe7	27	484.682842	8436.450833	(122, 271, 27)-(126, 274, 30)	1.439956	2.085682	2	1.032467703	0.729127877742
local/data/dicom_small_13.gd	(115, 271, 17)-(117, 270, 18)	3.405371	70.835020	2.573160	110	70	#8900ff	22	395.259035	5457.838259	(117, 270, 18)-(122, 271, 27)	0.474795	0.214817	2	NA	NA
local/data/dicom_small_13.gd	(111, 277, 19)-(115, 271, 17)	9.908307	442.718872	3.771285	328	78	#f700ff	17	342.301234	4613.130651	(115, 271, 17)-(117, 270, 18)	1.465624	2.909612	2	NA	NA
local/data/dicom_small_13.gd	(98, 279, 22)-(111, 277, 19)	19.719862	1383.053757	4.724900	969	188	#a200ff	16	324.792321	3837.487186	(111, 277, 19)-(115, 271, 17)	1.252862	1.990235	2	1.90767876003	5.37864931414
local/data/dicom_small_13.gd	(87, 271, 25)-(98, 279, 22)	19.182234	318.757588	2.299883	221	41	#d0ff7fffffffffffff30	4	68.302179	501.157764	(98, 279, 22)-(111, 277, 19)	0.486758	0.972737	2	1.44342740876	0.66828928107
local/data/dicom_small_13.gd	(83, 267, 28)-(87, 271, 25)	8.659285	65.522393	1.551954	38	1	#ffc67ffffffffffffec9	2	34.423895	136.357413	(87, 271, 25)-(98, 279, 22)	0.674797	0.451422	2	1.36949554665	NA
local/data/dicom_small_13.gd	(77, 264, 34)-(83, 267, 28)	13.037788	33.646634	0.906346	19	0	#2900ff	1	13.037788	33.646634	(83, 267, 28)-(87, 271, 25)	0.584003	1.505643	0	NA	NA
local/data/dicom_small_13.gd	(81, 258, 30)-(83, 267, 28)	12.726822	37.188385	0.964426	21	0	#00fff5	1	12.726822	37.188385	(83, 267, 28)-(87, 271, 25)	0.621427	1.469731	0	NA	NA
local/data/dicom_small_13.gd	(85, 270, 22)-(87, 271, 25)	5.094580	26.563132	1.288281	16	1	#3b00ff	2	14.696051	46.042763	(87, 271, 25)-(98, 279, 22)	0.560151	0.265588	2	1.37491455351	NA
local/data/dicom_small_13.gd	(84, 269, 21)-(85, 270, 22)	2.097618	3.541751	0.733113	2	0	#0086ff	1	2.097618	3.541751	(85, 270, 22)-(87, 271, 25)	0.569063	0.411735	0	NA	NA
local/data/dicom_small_13.gd	(84, 275, 20)-(85, 270, 22)	7.503854	15.937879	0.822239	9	0	#0003ff	1	7.503854	15.937879	(85, 270, 22)-(87, 271, 25)	0.638245	1.472909	0	NA	NA
local/data/dicom_small_13.gd	(89, 284, 21)-(98, 279, 22)	13.648299	704.808445	4.054351	516	118	#ff0010	12	236.770279	1953.275665	(98, 279, 22)-(111, 277, 19)	0.858082	0.692109	2	0.738566822373	0.870735513928
local/data/dicom_small_13.gd	(84, 280, 20)-(89, 284, 21)	9.149389	88.543774	1.755125	62	12	#4cff7fffffffffffffb4	2	18.809591	120.419533	(89, 284, 21)-(98, 279, 22)	0.432899	0.670368	2	1.10560791151	1.13804748437
local/data/dicom_small_13.gd	(79, 279, 21)-(84, 280, 20)	7.928151	28.334008	1.066579	16	0	#00ffb3	1	7.928151	28.334008	(84, 280, 20)-(89, 284, 21)	0.607694	0.866522	0	NA	NA
local/data/dicom_small_13.gd	(84, 279, 19)-(84, 280, 20)	1.732051	3.541751	0.806777	2	0	#ff157ffffffffffffe18	1	1.732051	3.541751	(84, 280, 20)-(89, 284, 21)	0.459670	0.189308	0	NA	NA
local/data/dicom_small_13.gd	(87, 286, 21)-(89, 284, 21)	3.346640	21.250506	1.421691	21	9	#00a5ff	10	204.312389	1128.047687	(89, 284, 21)-(98, 279, 22)	0.350658	0.245206	2	NA	NA
local/data/dicom_small_13.gd	(78, 289, 23)-(87, 286, 21)	16.711973	221.359436	2.053337	147	22	#00ff97	8	184.036616	973.981519	(87, 286, 21)-(89, 284, 21)	1.444292	4.993657	2	2.16317872884	NA
local/data/dicom_small_13.gd	(73, 296, 21)-(78, 289, 23)	17.450183	118.648658	1.471148	95	28	#00c8ff	3	49.617126	258.547821	(78, 289, 23)-(87, 286, 21)	0.716467	1.044172	2	3.22128620503	0.884230340288
local/data/dicom_small_13.gd	(70, 302, 21)-(73, 296, 21)	11.371544	63.751518	1.335859	47	11	#69ff7fffffffffffff97	2	27.437930	125.732160	(73, 296, 21)-(78, 289, 23)	0.908038	0.651658	2	4.81670944731	NA
local/data/dicom_small_13.gd	(68, 301, 22)-(70, 302, 21)	3.405371	15.937879	1.220557	10	1	#ff0068	1	3.405371	15.937879	(70, 302, 21)-(73, 296, 21)	0.913687	0.299464	0	NA	NA
local/data/dicom_small_13.gd	(70, 302, 21)-(71, 311, 20)	12.661015	46.042763	1.075899	146	120	#7dff7fffffffffffff83	1	12.661015	46.042763	(70, 302, 21)-(73, 296, 21)	0.805399	1.113395	0	NA	NA
local/data/dicom_small_13.gd	(73, 296, 21)-(74, 295, 18)	4.729013	14.167004	0.976515	10	2	#00ff46	1	4.729013	14.167004	(73, 296, 21)-(78, 289, 23)	0.663777	0.271001	0	NA	NA
local/data/dicom_small_13.gd	(78, 287, 25)-(78, 289, 23)	3.464102	24.792257	1.509342	16	2	#ff0066	5	117.707517	494.074262	(78, 289, 23)-(87, 286, 21)	0.735068	0.207283	2	NA	NA
local/data/dicom_small_13.gd	(56, 274, 31)-(78, 287, 25)	35.641002	143.440915	1.131844	81	0	#b700ff	1	35.641002	143.440915	(78, 287, 25)-(78, 289, 23)	0.749892	10.288671	0	NA	NA
local/data/dicom_small_13.gd	(74, 290, 29)-(78, 287, 25)	8.024904	58.438891	1.522496	35	2	#ff001b	4	78.602414	325.841090	(78, 287, 25)-(78, 289, 23)	1.008715	2.316590	2	4.82096856207	NA
local/data/dicom_small_13.gd	(56, 295, 34)-(74, 290, 29)	26.118970	136.357413	1.289099	77	0	#0073ff	2	41.308976	170.004047	(74, 290, 29)-(78, 287, 25)	0.846701	3.254739	2	1.58058967448	0.476987326492
local/data/dicom_small_13.gd	(47, 292, 37)-(56, 295, 34)	13.516686	30.104883	0.841993	17	0	#b4ff7fffffffffffff4c	1	13.516686	30.104883	(56, 295, 34)-(74, 290, 29)	0.653164	0.517505	0	NA	NA
local/data/dicom_small_13.gd	(55, 296, 34)-(56, 295, 34)	1.673320	3.541751	0.820814	2	0	#ed00ff	1	1.673320	3.541751	(56, 295, 34)-(74, 290, 29)	0.636734	0.064065	0	NA	NA
local/data/dicom_small_13.gd	(74, 290, 29)-(76, 294, 34)	9.025821	51.355389	1.345782	29	0	#ff00e7	2	29.268534	97.398152	(74, 290, 29)-(78, 287, 25)	0.883931	1.124726	2	1.46759323298	NA
local/data/dicom_small_13.gd	(73, 292, 41)-(76, 294, 34)	11.190076	30.104883	0.925395	17	0	#ffe07ffffffffffffee3	1	11.190076	30.104883	(74, 290, 29)-(76, 294, 34)	0.687626	1.239785	0	NA	NA
local/data/dicom_small_13.gd	(76, 294, 34)-(78, 300, 36)	9.052636	15.937879	0.748605	9	0	#00bdff	1	9.052636	15.937879	(74, 290, 29)-(76, 294, 34)	0.556260	1.002971	0	NA	NA
local/data/dicom_small_13.gd	(86, 288, 22)-(87, 286, 21)	3.405371	26.563132	1.575733	29	14	#00e9ff	2	16.929133	132.815662	(87, 286, 21)-(89, 284, 21)	1.108351	1.017549	2	NA	NA
local/data/dicom_small_13.gd	(85, 293, 22)-(86, 288, 22)	7.386392	67.293269	1.702922	58	20	#ff607ffffffffffffe63	1	7.386392	67.293269	(86, 288, 22)-(87, 286, 21)	1.080718	2.169042	0	NA	NA
local/data/dicom_small_13.gd	(86, 288, 22)-(88, 292, 23)	6.137370	38.959261	1.421475	52	30	#ad00ff	1	6.137370	38.959261	(86, 288, 22)-(87, 286, 21)	0.902104	1.802262	0	NA	NA
local/data/dicom_small_13.gd	(108, 281, 16)-(111, 277, 19)	7.600606	332.924592	3.733996	237	49	#00ff35	1	7.600606	332.924592	(111, 277, 19)-(115, 271, 17)	0.990112	0.767094	0	NA	NA
local/data/dicom_small_13.gd	(115, 271, 17)-(115, 272, 16)	1.732051	3.541751	0.806777	2	0	#2dff7fffffffffffffd3	5	49.552430	773.872589	(115, 271, 17)-(117, 270, 18)	0.313536	0.508623	2	NA	NA
local/data/dicom_small_13.gd	(111, 272, 12)-(115, 272, 16)	6.928203	249.693444	3.387024	195	54	#0031ff	1	6.928203	249.693444	(115, 271, 17)-(115, 272, 16)	4.198214	4.000000	0	NA	NA
local/data/dicom_small_13.gd	(115, 272, 16)-(118, 276, 12)	8.024904	161.149670	2.528249	112	21	#76ff7fffffffffffff8a	4	40.892176	520.637394	(115, 271, 17)-(115, 272, 16)	3.133763	4.633180	2	6.0237412876	2.09151596506
local/data/dicom_small_13.gd	(117, 278, 12)-(118, 276, 12)	3.829669	65.522393	2.333669	54	17	#00d4ff	3	25.710010	255.006071	(115, 272, 16)-(118, 276, 12)	0.923038	0.477223	2	2.83236685293	NA
local/data/dicom_small_13.gd	(115, 279, 10)-(117, 278, 12)	3.829669	33.646634	1.672304	32	13	#ff087ffffffffffffe0b	2	14.404272	99.169027	(117, 278, 12)-(118, 276, 12)	0.716599	1.000000	2	3.90061788214	NA
local/data/dicom_small_13.gd	(113, 278, 8)-(115, 279, 10)	3.829669	23.021381	1.383280	22	9	#00d6ff	1	3.829669	23.021381	(115, 279, 10)-(117, 278, 12)	0.827170	1.000000	0	NA	NA
local/data/dicom_small_13.gd	(115, 279, 10)-(116, 283, 7)	6.744935	42.501012	1.416237	38	14	#ff8b7ffffffffffffe8e	1	6.744935	42.501012	(115, 279, 10)-(117, 278, 12)	0.846877	1.761232	0	NA	NA
local/data/dicom_small_13.gd	(117, 278, 12)-(118, 282, 9)	7.476069	90.314650	1.960954	69	18	#ffa47ffffffffffffea7	1	7.476069	90.314650	(117, 278, 12)-(118, 276, 12)	0.840288	1.952145	0	NA	NA
local/data/dicom_small_13.gd	(118, 276, 12)-(119, 275, 7)	7.157262	104.481654	2.155617	76	17	#00ffdd	1	7.157262	104.481654	(115, 272, 16)-(118, 276, 12)	0.852613	0.891881	0	NA	NA
local/data/dicom_small_13.gd	(117, 270, 18)-(121, 274, 14)	9.231084	255.006071	2.965336	248	104	#0051ff	5	73.571356	1515.869419	(117, 270, 18)-(122, 271, 27)	0.547158	0.582313	2	NA	NA
local/data/dicom_small_13.gd	(119, 270, 8)-(121, 274, 14)	10.189159	292.194456	3.021286	221	56	#8400ff	1	10.189159	292.194456	(117, 270, 18)-(121, 274, 14)	1.018868	1.103788	0	NA	NA
local/data/dicom_small_13.gd	(121, 274, 14)-(121, 275, 14)	1.183216	3.541751	0.976117	2	0	#1c00ff	4	54.151112	968.668893	(117, 270, 18)-(121, 274, 14)	0.329176	0.128177	2	NA	NA
local/data/dicom_small_13.gd	(117, 282, 17)-(121, 275, 14)	14.185238	446.260623	3.164470	331	79	#b5ff7fffffffffffff4b	1	14.185238	446.260623	(121, 274, 14)-(121, 275, 14)	3.241895	11.988714	0	NA	NA
local/data/dicom_small_13.gd	(121, 275, 14)-(123, 279, 12)	6.686205	116.877782	2.358855	80	14	#ffcb7ffffffffffffece	3	38.782658	518.866518	(121, 274, 14)-(121, 275, 14)	2.416569	5.650874	2	59.4546187675	NA
local/data/dicom_small_13.gd	(123, 279, 12)-(124, 281, 9)	5.196152	90.314650	2.352140	61	10	#e6ff7fffffffffffff1a	2	25.410249	292.194456	(121, 275, 14)-(123, 279, 12)	0.997153	0.777145	2	1.25498879527	NA
local/data/dicom_small_13.gd	(121, 291, 6)-(124, 281, 9)	18.482046	198.338055	1.848217	165	53	#00ff02	1	18.482046	198.338055	(123, 279, 12)-(124, 281, 9)	0.785760	3.556871	0	NA	NA
local/data/dicom_small_13.gd	(124, 281, 9)-(124, 282, 8)	1.732051	3.541751	0.806777	2	0	#0016ff	1	1.732051	3.541751	(123, 279, 12)-(124, 281, 9)	0.342997	0.333333	0	NA	NA
local/data/dicom_small_13.gd	(123, 279, 12)-(127, 279, 14)	6.686205	109.794280	2.286257	88	26	#ff987ffffffffffffe9b	1	6.686205	109.794280	(121, 275, 14)-(123, 279, 12)	0.969223	1.000000	0	NA	NA
local/data/dicom_small_13.gd	(122, 271, 27)-(126, 271, 23)	6.928203	207.192432	3.085331	161	44	#8aff7fffffffffffff76	1	6.928203	207.192432	(122, 271, 27)-(126, 274, 30)	0.819766	0.911533	0	NA	NA
local/data/dicom_small_13.gd	(126, 274, 30)-(129, 273, 31)	4.588587	58.438891	2.013430	56	23	#69ff7fffffffffffff97	35	654.490882	5673.885069	(126, 274, 30)-(129, 280, 24)	0.600410	0.369119	3	NA	NA
local/data/dicom_small_13.gd	(129, 273, 31)-(133, 271, 26)	8.924248	253.235195	3.005393	166	23	#ff00cd	11	219.809887	1590.246190	(126, 274, 30)-(129, 273, 31)	1.492673	1.944879	2	NA	2.13458545186
local/data/dicom_small_13.gd	(133, 268, 25)-(133, 271, 26)	5.927286	95.627276	2.266147	71	17	#80ff7fffffffffffff80	9	187.922685	1005.857278	(129, 273, 31)-(133, 271, 26)	0.754027	0.664178	2	1.6199056866	1.10300481974
local/data/dicom_small_13.gd	(133, 268, 25)-(134, 266, 25)	2.856536	15.937879	1.332663	12	3	#ff6d7ffffffffffffe70	8	178.531297	881.895994	(133, 268, 25)-(133, 271, 26)	0.588075	0.481930	2	NA	NA
local/data/dicom_small_13.gd	(134, 266, 25)-(135, 263, 26)	5.444258	61.980642	1.903635	38	3	#4400ff	7	166.525372	768.559963	(133, 268, 25)-(134, 266, 25)	1.428444	1.905895	2	4.94944782972	NA
local/data/dicom_small_13.gd	(135, 263, 26)-(136, 247, 26)	20.519229	123.961284	1.386716	70	0	#ff0089	3	51.852634	193.025428	(134, 266, 25)-(135, 263, 26)	0.728457	3.768967	2	1.837059955	0.705824396946
local/data/dicom_small_13.gd	(135, 244, 26)-(136, 247, 26)	5.012884	19.479630	1.112171	11	0	#ff0074	2	20.666179	49.584514	(135, 263, 26)-(136, 247, 26)	0.802018	0.244302	2	1.97275736027	NA
local/data/dicom_small_13.gd	(132, 239, 24)-(135, 244, 26)	8.359525	15.937879	0.779022	9	0	#0018ff	1	8.359525	15.937879	(135, 244, 26)-(136, 247, 26)	0.700451	1.667608	0	NA	NA
local/data/dicom_small_13.gd	(134, 240, 30)-(135, 244, 26)	7.293770	14.167004	0.786300	8	0	#ff3f7ffffffffffffe42	1	7.293770	14.167004	(135, 244, 26)-(136, 247, 26)	0.706995	1.455005	0	NA	NA
local/data/dicom_small_13.gd	(136, 247, 26)-(143, 243, 25)	10.667226	19.479630	0.762412	11	0	#2c00ff	1	10.667226	19.479630	(135, 263, 26)-(136, 247, 26)	0.549797	0.519865	0	NA	NA
local/data/dicom_small_13.gd	(135, 263, 26)-(140, 261, 30)	9.573687	99.169027	1.815823	58	2	#ff307ffffffffffffe33	4	109.228480	513.553892	(134, 266, 25)-(135, 263, 26)	0.953871	1.758493	2	2.53086764975	NA
local/data/dicom_small_13.gd	(140, 261, 30)-(141, 251, 37)	16.039570	120.419533	1.545885	68	0	#ff006e	3	69.195342	281.569203	(135, 263, 26)-(140, 261, 30)	0.851341	1.675381	2	2.02535008021	5.46705447258
local/data/dicom_small_13.gd	(139, 243, 40)-(141, 251, 37)	12.092440	56.668016	1.221341	32	0	#ff00cd	2	37.805395	116.877782	(140, 261, 30)-(141, 251, 37)	0.790060	0.753913	2	2.05944173812	NA
local/data/dicom_small_13.gd	(134, 237, 44)-(139, 243, 40)	11.371544	31.875759	0.944595	18	0	#ff00b5	1	11.371544	31.875759	(139, 243, 40)-(141, 251, 37)	0.773408	0.940385	0	NA	NA
local/data/dicom_small_13.gd	(139, 243, 40)-(143, 233, 41)	14.341411	28.334008	0.793018	16	0	#ff00aa	1	14.341411	28.334008	(139, 243, 40)-(141, 251, 37)	0.649301	1.185982	0	NA	NA
local/data/dicom_small_13.gd	(141, 251, 37)-(144, 250, 47)	15.350376	44.271887	0.958141	25	0	#ff0029	1	15.350376	44.271887	(140, 261, 30)-(141, 251, 37)	0.619801	0.957032	0	NA	NA
local/data/dicom_small_13.gd	(140, 261, 30)-(161, 260, 38)	30.459452	132.815662	1.178118	75	0	#c0ff7fffffffffffff40	1	30.459452	132.815662	(135, 263, 26)-(140, 261, 30)	0.648806	3.181580	0	NA	NA
local/data/dicom_small_13.gd	(134, 266, 25)-(139, 264, 24)	9.149389	97.398152	1.840791	72	17	#0010ff	1	9.149389	97.398152	(133, 268, 25)-(134, 266, 25)	1.381287	3.202966	0	NA	NA
local/data/dicom_small_13.gd	(133, 268, 25)-(135, 268, 23)	3.464102	28.334008	1.613555	22	6	#ff007a	1	3.464102	28.334008	(133, 268, 25)-(133, 271, 26)	0.712026	0.584433	0	NA	NA
local/data/dicom_small_13.gd	(133, 271, 26)-(135, 273, 22)	6.928203	203.650681	3.058847	154	39	#00ffbe	2	22.962953	331.153717	(129, 273, 31)-(133, 271, 26)	1.017786	0.776335	2	1.03597866309	NA
local/data/dicom_small_13.gd	(134, 270, 18)-(135, 273, 22)	6.826630	44.271887	1.436765	32	7	#00ff9f	1	6.826630	44.271887	(133, 271, 26)-(135, 273, 22)	0.469708	0.985339	0	NA	NA
local/data/dicom_small_13.gd	(135, 273, 22)-(140, 274, 22)	9.208120	83.231148	1.696221	64	17	#ff000e	1	9.208120	83.231148	(133, 271, 26)-(135, 273, 22)	0.554530	1.329078	0	NA	NA
local/data/dicom_small_13.gd	(129, 273, 31)-(134, 266, 35)	13.410431	336.466343	2.826015	250	60	#af00ff	5	92.668111	642.827803	(126, 274, 30)-(129, 273, 31)	1.403582	2.922562	2	1.06285494515	5.91994851485
local/data/dicom_small_13.gd	(133, 258, 37)-(134, 266, 35)	11.784635	72.605895	1.400403	56	15	#0042ff	3	57.774820	184.171051	(129, 273, 31)-(134, 266, 35)	0.495540	0.878766	2	NA	1.50171409633
local/data/dicom_small_13.gd	(130, 254, 40)-(133, 258, 37)	7.476069	8.854377	0.613999	5	0	#ff5b7ffffffffffffe5e	1	7.476069	8.854377	(133, 258, 37)-(134, 266, 35)	0.438444	0.634391	0	NA	NA
local/data/dicom_small_13.gd	(133, 258, 37)-(134, 253, 35)	7.379316	46.042763	1.409281	26	0	#00ff07	2	38.514116	102.710778	(133, 258, 37)-(134, 266, 35)	1.006340	0.626181	2	1.12075988078	NA
local/data/dicom_small_13.gd	(128, 245, 35)-(134, 253, 35)	13.099464	23.021381	0.747935	13	0	#00ff03	1	13.099464	23.021381	(133, 258, 37)-(134, 253, 35)	0.530721	1.775160	0	NA	NA
local/data/dicom_small_13.gd	(134, 253, 35)-(137, 239, 35)	18.035336	33.646634	0.770608	19	0	#0078ff	1	18.035336	33.646634	(133, 258, 37)-(134, 253, 35)	0.546810	2.444039	0	NA	NA
local/data/dicom_small_13.gd	(134, 266, 35)-(140, 261, 39)	12.064656	90.314650	1.543642	51	0	#7aff7fffffffffffff86	2	21.482859	122.190409	(129, 273, 31)-(134, 266, 35)	0.546226	0.899647	2	1.36374497744	0.698564675684
local/data/dicom_small_13.gd	(139, 260, 40)-(140, 261, 39)	2.097618	3.541751	0.733113	2	0	#b5ff7fffffffffffff4b	1	2.097618	3.541751	(134, 266, 35)-(140, 261, 39)	0.474924	0.173865	0	NA	NA
local/data/dicom_small_13.gd	(140, 261, 39)-(145, 259, 40)	7.320586	28.334008	1.109957	16	0	#a300ff	1	7.320586	28.334008	(134, 266, 35)-(140, 261, 39)	0.719051	0.606779	0	NA	NA
local/data/dicom_small_13.gd	(129, 273, 31)-(136, 281, 35)	14.593647	734.913328	4.003697	505	90	#2600ff	19	337.424298	3382.372185	(126, 274, 30)-(129, 273, 31)	1.988496	3.180423	2	1.38099672867	0.674932633085
local/data/dicom_small_13.gd	(136, 281, 35)-(136, 281, 39)	6.826630	102.710778	2.188416	76	18	#00ffb6	2	21.013668	173.545798	(129, 273, 31)-(136, 281, 35)	0.546599	0.467781	2	0.953299492752	NA
local/data/dicom_small_13.gd	(133, 281, 47)-(136, 281, 39)	12.454987	67.293269	1.311412	39	1	#00ddff	1	12.454987	67.293269	(136, 281, 35)-(136, 281, 39)	0.599252	1.824471	0	NA	NA
local/data/dicom_small_13.gd	(136, 281, 39)-(137, 281, 40)	1.732051	3.541751	0.806777	2	0	#ff5f7ffffffffffffe62	1	1.732051	3.541751	(136, 281, 35)-(136, 281, 39)	0.368658	0.253720	0	NA	NA
local/data/dicom_small_13.gd	(136, 281, 35)-(136, 283, 34)	3.770938	83.231148	2.650595	73	26	#00ff20	17	301.816983	2473.913059	(129, 273, 31)-(136, 281, 35)	0.662037	0.258396	2	NA	NA
local/data/dicom_small_13.gd	(136, 283, 34)-(138, 288, 34)	6.896288	214.275934	3.144880	131	10	#005dff	15	260.681526	1937.337786	(136, 281, 35)-(136, 283, 34)	1.186481	1.828799	2	NA	NA
local/data/dicom_small_13.gd	(138, 288, 34)-(139, 295, 33)	9.321451	299.277958	3.196838	171	2	#ff0066	14	226.529607	1560.141306	(136, 283, 34)-(138, 288, 34)	1.016522	1.351662	2	1.00593251737	NA
local/data/dicom_small_13.gd	(138, 297, 34)-(139, 295, 33)	3.405371	24.792257	1.522302	15	1	#00ff04	12	190.366585	1128.047687	(138, 288, 34)-(139, 295, 33)	0.476190	0.365326	2	2.60576505575	NA
local/data/dicom_small_13.gd	(137, 298, 36)-(138, 297, 34)	3.464102	21.250506	1.397380	12	0	#00c4ff	8	117.200209	618.035546	(138, 297, 34)-(139, 295, 33)	0.917938	1.017247	2	NA	NA
local/data/dicom_small_13.gd	(137, 296, 40)-(137, 298, 36)	5.993924	67.293269	1.890407	38	0	#ff0075	6	70.154778	375.425604	(137, 298, 36)-(138, 297, 34)	1.352823	1.730297	3	3.23604649325	NA
local/data/dicom_small_13.gd	(136, 295, 41)-(137, 296, 40)	2.097618	3.541751	0.733113	2	0	#bbff7fffffffffffff45	3	34.162156	123.961284	(137, 296, 40)-(137, 298, 36)	0.387807	0.349957	3	NA	NA
local/data/dicom_small_13.gd	(129, 303, 40)-(136, 295, 41)	16.380298	65.522393	1.128390	50	13	#90ff7fffffffffffff70	1	16.380298	65.522393	(136, 295, 41)-(137, 296, 40)	1.539175	7.809001	0	NA	NA
local/data/dicom_small_13.gd	(134, 292, 44)-(136, 295, 41)	5.927286	17.708755	0.975194	10	0	#ff0012	1	5.927286	17.708755	(136, 295, 41)-(137, 296, 40)	1.330210	2.825723	0	NA	NA
local/data/dicom_small_13.gd	(136, 295, 41)-(137, 300, 46)	9.756955	37.188385	1.101467	21	0	#ff0097	1	9.756955	37.188385	(136, 295, 41)-(137, 296, 40)	1.502452	4.651446	0	NA	NA
local/data/dicom_small_13.gd	(137, 296, 40)-(137, 297, 41)	1.732051	3.541751	0.806777	2	0	#00f8ff	1	1.732051	3.541751	(137, 296, 40)-(137, 298, 36)	0.426775	0.288968	0	NA	NA
local/data/dicom_small_13.gd	(137, 296, 40)-(142, 290, 48)	14.749961	154.066168	1.823406	91	4	#00fcff	2	28.266647	180.629300	(137, 296, 40)-(137, 298, 36)	0.964557	2.460819	2	0.857211289438	0.873632398372
local/data/dicom_small_13.gd	(141, 283, 48)-(142, 290, 48)	9.745748	17.708755	0.760521	10	0	#ff8c7ffffffffffffe8f	1	9.745748	17.708755	(137, 296, 40)-(142, 290, 48)	0.417089	0.660730	0	NA	NA
local/data/dicom_small_13.gd	(142, 290, 48)-(144, 290, 49)	3.770938	8.854377	0.864529	5	0	#ff007ffffffffffffe03	1	3.770938	8.854377	(137, 296, 40)-(142, 290, 48)	0.474129	0.255657	0	NA	NA
local/data/dicom_small_13.gd	(137, 298, 36)-(138, 303, 38)	10.063791	127.503035	2.008189	96	24	#00ff25	2	43.581329	221.359436	(137, 298, 36)-(138, 297, 34)	1.437110	2.905166	2	0.912430215068	NA
local/data/dicom_small_13.gd	(136, 315, 43)-(138, 303, 38)	17.922974	54.897140	0.987404	31	0	#00ffb2	1	17.922974	54.897140	(137, 298, 36)-(138, 303, 38)	0.491689	1.780937	0	NA	NA
local/data/dicom_small_13.gd	(138, 303, 38)-(147, 308, 43)	15.594564	38.959261	0.891751	22	0	#00ffdf	1	15.594564	38.959261	(137, 298, 36)-(138, 303, 38)	0.444058	1.549572	0	NA	NA
local/data/dicom_small_13.gd	(138, 297, 34)-(139, 298, 34)	1.673320	3.541751	0.820814	2	0	#ff00c7	4	69.761006	485.219884	(138, 297, 34)-(139, 295, 33)	0.539192	0.491377	2	NA	NA
local/data/dicom_small_13.gd	(139, 298, 34)-(142, 306, 32)	11.784635	177.087549	2.187062	100	0	#0058ff	3	48.530383	428.551869	(138, 297, 34)-(139, 298, 34)	2.664504	7.042667	2	2.33151938722	NA
local/data/dicom_small_13.gd	(136, 317, 34)-(142, 306, 32)	16.929133	127.503035	1.548346	76	4	#ff004c	1	16.929133	127.503035	(139, 298, 34)-(142, 306, 32)	0.707957	1.436543	0	NA	NA
local/data/dicom_small_13.gd	(142, 306, 32)-(145, 310, 30)	7.051771	63.751518	1.696372	36	0	#00ff77	2	19.816615	123.961284	(139, 298, 34)-(142, 306, 32)	0.775640	0.598387	2	1.39593209206	NA
local/data/dicom_small_13.gd	(145, 310, 30)-(146, 311, 29)	2.097618	3.541751	0.733113	2	0	#00ffe2	1	2.097618	3.541751	(142, 306, 32)-(145, 310, 30)	0.432165	0.297460	0	NA	NA
local/data/dicom_small_13.gd	(145, 310, 30)-(147, 317, 31)	10.667226	56.668016	1.300374	32	0	#ff00dd	1	10.667226	56.668016	(142, 306, 32)-(145, 310, 30)	0.766562	1.512702	0	NA	NA
local/data/dicom_small_13.gd	(139, 298, 34)-(153, 299, 35)	19.557303	53.126265	0.929876	31	1	#1bff7fffffffffffffe5	1	19.557303	53.126265	(138, 297, 34)-(139, 298, 34)	1.132872	11.687724	0	NA	NA
local/data/dicom_small_13.gd	(139, 295, 33)-(143, 300, 29)	9.698224	86.772899	1.687606	57	8	#ffb27ffffffffffffeb5	2	26.841571	132.815662	(138, 288, 34)-(139, 295, 33)	0.527898	1.040420	2	1.20137737383	NA
local/data/dicom_small_13.gd	(142, 303, 27)-(143, 300, 29)	5.012884	15.937879	1.005997	9	0	#0091ff	1	5.012884	15.937879	(139, 295, 33)-(143, 300, 29)	0.596109	0.516887	0	NA	NA
local/data/dicom_small_13.gd	(143, 300, 29)-(150, 305, 28)	12.130462	30.104883	0.888802	18	1	#ff217ffffffffffffe24	1	12.130462	30.104883	(139, 295, 33)-(143, 300, 29)	0.526664	1.250792	0	NA	NA
local/data/dicom_small_13.gd	(138, 288, 34)-(155, 287, 43)	27.255631	162.920545	1.379383	131	39	#ff002d	1	27.255631	162.920545	(136, 283, 34)-(138, 288, 34)	0.438612	3.952218	0	NA	NA
local/data/dicom_small_13.gd	(136, 283, 34)-(143, 281, 30)	12.189193	292.194456	2.762317	179	14	#00d6ff	2	37.364519	453.344125	(136, 281, 35)-(136, 283, 34)	1.042150	3.232404	2	1.16028634372	NA
local/data/dicom_small_13.gd	(143, 281, 30)-(147, 285, 28)	8.390471	97.398152	1.922238	73	18	#8600ff	1	8.390471	97.398152	(136, 283, 34)-(143, 281, 30)	0.695879	0.688353	0	NA	NA
local/data/dicom_small_13.gd	(143, 281, 30)-(153, 274, 33)	16.784856	63.751518	1.099541	36	0	#00ff98	1	16.784856	63.751518	(136, 283, 34)-(143, 281, 30)	0.398050	1.377028	0	NA	NA
local/data/dicom_small_13.gd	(129, 280, 24)-(140, 283, 20)	17.412161	185.941926	1.843688	158	53	#ff857ffffffffffffe88	1	17.412161	185.941926	(124, 284, 24)-(129, 280, 24)	0.699760	2.210648	0	NA	NA
local/data/dicom_small_13.gd	(124, 284, 24)-(136, 292, 21)	21.221121	393.134359	2.428351	261	39	#00ff63	2	49.448915	469.282005	(122, 288, 23)-(124, 284, 24)	0.953848	3.388923	2	0.700495799884	1.69987336403
local/data/dicom_small_13.gd	(136, 292, 21)-(143, 298, 14)	14.317757	23.021381	0.715407	13	0	#0057ff	1	14.317757	23.021381	(124, 284, 24)-(136, 292, 21)	0.294606	0.674694	0	NA	NA
local/data/dicom_small_13.gd	(136, 292, 21)-(146, 294, 21)	13.910037	53.126265	1.102594	30	0	#0600ff	1	13.910037	53.126265	(124, 284, 24)-(136, 292, 21)	0.454050	0.655481	0	NA	NA
local/data/dicom_small_13.gd	(122, 288, 23)-(125, 291, 20)	8.908359	193.025428	2.626234	133	24	#00ff88	4	51.855307	919.084379	(115, 298, 22)-(122, 288, 23)	0.562738	0.432959	2	NA	NA
local/data/dicom_small_13.gd	(125, 291, 20)-(128, 298, 21)	10.301659	189.483677	2.419677	136	29	#ff0026	1	10.301659	189.483677	(122, 288, 23)-(125, 291, 20)	0.921348	1.156404	0	NA	NA
local/data/dicom_small_13.gd	(125, 291, 20)-(130, 291, 17)	8.542793	262.089572	3.125000	170	22	#ff00bc	3	32.645289	536.575273	(122, 288, 23)-(125, 291, 20)	1.189917	0.958964	2	1.42720851615	1.99480103459
local/data/dicom_small_13.gd	(130, 287, 13)-(130, 291, 17)	7.659337	123.961284	2.269721	76	6	#0097ff	1	7.659337	123.961284	(125, 291, 20)-(130, 291, 17)	0.726311	0.896585	0	NA	NA
local/data/dicom_small_13.gd	(130, 291, 17)-(132, 293, 16)	3.770938	28.334008	1.546516	24	8	#ff057ffffffffffffe08	2	16.443159	150.524417	(125, 291, 20)-(130, 291, 17)	0.494885	0.441417	2	NA	NA
local/data/dicom_small_13.gd	(132, 293, 16)-(133, 297, 19)	6.744935	67.293269	1.782059	47	9	#ff677ffffffffffffe6a	1	6.744935	67.293269	(130, 291, 17)-(132, 293, 16)	1.152305	1.788663	0	NA	NA
local/data/dicom_small_13.gd	(132, 293, 16)-(134, 294, 13)	5.927286	54.897140	1.717007	33	2	#c7ff7fffffffffffff39	1	5.927286	54.897140	(130, 291, 17)-(132, 293, 16)	1.110242	1.571833	0	NA	NA
local/data/dicom_small_13.gd	(115, 298, 22)-(128, 305, 27)	26.514026	793.352219	3.086173	607	159	#56ff7fffffffffffffaa	3	85.971915	1661.081209	(115, 298, 22)-(115, 302, 21)	1.080022	3.728854	2	2.3262679132	1.2664811419
local/data/dicom_small_13.gd	(128, 305, 27)-(129, 295, 31)	17.933211	242.609942	2.075154	170	33	#0092ff	1	17.933211	242.609942	(115, 298, 22)-(128, 305, 27)	0.672404	0.676367	0	NA	NA
local/data/dicom_small_13.gd	(128, 305, 27)-(132, 312, 28)	12.620566	244.380818	2.482671	162	24	#ff8f7ffffffffffffe92	2	41.524678	625.119048	(115, 298, 22)-(128, 305, 27)	0.804450	0.475996	2	3.81243699961	NA
local/data/dicom_small_13.gd	(132, 312, 28)-(135, 317, 27)	7.935227	111.565156	2.115484	68	5	#9eff7fffffffffffff62	1	7.935227	111.565156	(128, 305, 27)-(132, 312, 28)	0.852100	0.628754	0	NA	NA
local/data/dicom_small_13.gd	(132, 312, 28)-(146, 317, 26)	20.968885	269.173074	2.021404	184	32	#0079ff	1	20.968885	269.173074	(128, 305, 27)-(132, 312, 28)	0.814205	1.661485	0	NA	NA
local/data/dicom_small_13.gd	(116, 304, 19)-(119, 301, 18)	6.261907	132.815662	2.598343	111	36	#ff005e	3	35.450170	718.975449	(116, 304, 19)-(118, 307, 17)	1.209984	1.164258	2	NA	NA
local/data/dicom_small_13.gd	(115, 299, 15)-(119, 301, 18)	7.235039	217.817685	3.095645	148	25	#b2ff7fffffffffffff4e	1	7.235039	217.817685	(116, 304, 19)-(119, 301, 18)	1.191392	1.155405	0	NA	NA
local/data/dicom_small_13.gd	(119, 301, 18)-(122, 298, 18)	5.019960	134.586537	2.921297	103	27	#ff5f7ffffffffffffe62	2	21.953223	368.342102	(116, 304, 19)-(119, 301, 18)	1.124293	0.801666	2	1.94333471955	NA
local/data/dicom_small_13.gd	(122, 298, 18)-(124, 296, 16)	4.195235	49.584514	1.939635	52	24	#ff317ffffffffffffe34	1	4.195235	49.584514	(119, 301, 18)-(122, 298, 18)	0.663963	0.835711	0	NA	NA
local/data/dicom_small_13.gd	(122, 298, 18)-(129, 298, 19)	12.738028	184.171051	2.145283	187	83	#00b5ff	1	12.738028	184.171051	(119, 301, 18)-(122, 298, 18)	0.734360	2.537476	0	NA	NA
local/data/dicom_small_13.gd	(119, 308, 16)-(119, 310, 15)	2.915267	24.792257	1.645296	19	5	#0080ff	3	45.978017	1174.090450	(119, 308, 16)-(120, 307, 16)	2.004469	1.742205	2	NA	NA
local/data/dicom_small_13.gd	(119, 310, 15)-(119, 311, 16)	1.732051	3.541751	0.806777	2	0	#5000ff	2	31.675318	857.103737	(119, 308, 16)-(119, 310, 15)	0.490354	0.594131	2	NA	NA
local/data/dicom_small_13.gd	(114, 314, 9)-(119, 311, 16)	15.625510	396.676110	2.842667	341	117	#ffd77ffffffffffffeda	1	15.625510	396.676110	(119, 310, 15)-(119, 311, 16)	3.523483	9.021392	0	NA	NA
local/data/dicom_small_13.gd	(119, 311, 16)-(124, 317, 9)	14.317757	456.885876	3.187069	325	67	#ff357ffffffffffffe38	1	14.317757	456.885876	(119, 310, 15)-(119, 311, 16)	3.950369	8.266361	0	NA	NA
local/data/dicom_small_13.gd	(119, 310, 15)-(121, 309, 9)	11.387433	292.194456	2.857907	189	24	#13ff7fffffffffffffed	1	11.387433	292.194456	(119, 308, 16)-(119, 310, 15)	1.737018	3.906137	0	NA	NA
local/data/dicom_small_13.gd	(120, 307, 16)-(124, 303, 12)	8.390471	166.462296	2.512985	127	33	#fff37ffffffffffffef6	1	8.390471	166.462296	(116, 302, 12)-(120, 307, 16)	1.040861	0.876410	0	NA	NA
local/data/dicom_small_13.gd	(120, 307, 16)-(126, 311, 17)	9.484010	437.406246	3.831524	354	107	#0046ff	5	73.072439	1457.430528	(116, 302, 12)-(120, 307, 16)	1.586991	0.990633	2	2.37687608865	NA
local/data/dicom_small_13.gd	(126, 311, 17)-(128, 313, 14)	5.561719	106.252529	2.465984	110	50	#ff797ffffffffffffe7c	4	51.768792	641.056927	(120, 307, 16)-(126, 311, 17)	0.643604	0.586431	2	NA	NA
local/data/dicom_small_13.gd	(128, 313, 14)-(131, 315, 11)	5.927286	106.252529	2.388728	72	12	#3600ff	2	18.175210	185.941926	(126, 311, 17)-(128, 313, 14)	0.968672	1.065729	2	1.31209382617	NA
local/data/dicom_small_13.gd	(130, 313, 9)-(131, 315, 11)	3.829669	21.250506	1.329013	21	9	#00fff9	1	3.829669	21.250506	(128, 313, 14)-(131, 315, 11)	0.556368	0.646108	0	NA	NA
local/data/dicom_small_13.gd	(131, 315, 11)-(136, 317, 10)	8.418255	58.438891	1.486500	48	15	#ff0055	1	8.418255	58.438891	(128, 313, 14)-(131, 315, 11)	0.622298	1.420255	0	NA	NA
local/data/dicom_small_13.gd	(128, 313, 14)-(135, 312, 15)	12.986133	253.235195	2.491421	198	55	#ff00ac	2	28.031862	348.862471	(126, 311, 17)-(128, 313, 14)	1.010315	2.334913	2	1.3781492321	1.45959788497
local/data/dicom_small_13.gd	(135, 312, 15)-(136, 314, 16)	3.280834	28.334008	1.658009	29	13	#f5ff7fffffffffffff0b	1	3.280834	28.334008	(128, 313, 14)-(135, 312, 15)	0.665487	0.252641	0	NA	NA
local/data/dicom_small_13.gd	(135, 312, 15)-(139, 317, 12)	11.764895	67.293269	1.349326	47	9	#00c4ff	1	11.764895	67.293269	(128, 313, 14)-(135, 312, 15)	0.541589	0.905958	0	NA	NA
local/data/dicom_small_13.gd	(126, 311, 17)-(129, 307, 10)	11.819637	378.967355	3.194654	271	57	#c9ff7fffffffffffff37	1	11.819637	378.967355	(120, 307, 16)-(126, 311, 17)	0.833782	1.246270	0	NA	NA
local/data/dicom_small_13.gd	(106, 291, 12)-(112, 294, 13)	9.974114	171.774923	2.341358	116	19	#00ff74	2	24.291871	394.905234	(106, 290, 11)-(106, 291, 12)	2.902111	5.758557	2	NA	2.1436645662
local/data/dicom_small_13.gd	(109, 295, 14)-(112, 294, 13)	6.292853	72.605895	1.916405	51	10	#fff87ffffffffffffefb	1	6.292853	72.605895	(106, 291, 12)-(112, 294, 13)	0.818501	0.630919	0	NA	NA
local/data/dicom_small_13.gd	(112, 294, 13)-(113, 290, 9)	8.024904	150.524417	2.443479	138	53	#dcff7fffffffffffff24	1	8.024904	150.524417	(106, 291, 12)-(112, 294, 13)	1.043616	0.804573	0	NA	NA
local/data/dicom_small_13.gd	(106, 290, 11)-(110, 286, 9)	8.390471	60.209767	1.511351	50	16	#0074ff	1	8.390471	60.209767	(105, 288, 12)-(106, 290, 11)	1.072353	2.463893	0	NA	NA
local/data/dicom_small_13.gd	(104, 278, 14)-(108, 277, 9)	11.064708	118.648658	1.847509	94	27	#009dff	1	11.064708	118.648658	(102, 276, 12)-(104, 278, 14)	1.260044	2.637446	0	NA	NA
local/data/dicom_small_13.gd	(102, 276, 12)-(105, 280, 8)	8.842553	76.147646	1.655635	57	14	#ff00d5	1	8.842553	76.147646	(102, 274, 13)-(102, 276, 12)	1.190651	3.033188	0	NA	NA
local/data/dicom_small_13.gd	(102, 274, 13)-(103, 271, 10)	5.561719	58.438891	1.828822	43	10	#ff0020	1	5.561719	58.438891	(101, 273, 13)-(102, 274, 13)	2.228060	3.323763	0	NA	NA
local/data/dicom_small_13.gd	(102, 272, 14)-(107, 268, 8)	19.015823	416.155740	2.639341	358	123	#c200ff	1	19.015823	416.155740	(99, 268, 13)-(102, 272, 14)	1.188328	2.869242	0	NA	NA
local/data/dicom_small_13.gd	(109, 246, 18)-(111, 252, 22)	10.025769	329.382841	3.233826	265	79	#0032ff	9	410.767022	3421.331446	(111, 252, 22)-(113, 251, 25)	0.949176	1.929460	2	0.795948935496	NA
local/data/dicom_small_13.gd	(109, 245, 17)-(109, 246, 18)	1.732051	3.541751	0.806777	2	0	#3700ff	1	1.732051	3.541751	(109, 246, 18)-(111, 252, 22)	0.249481	0.172760	0	NA	NA
local/data/dicom_small_13.gd	(109, 246, 18)-(119, 140, 25)	143.067733	1710.665723	1.950908	1086	120	#0079ff	8	399.009202	3088.406854	(109, 246, 18)-(111, 252, 22)	0.603282	14.270001	2	2.07124547078	0.360285864101
local/data/dicom_small_13.gd	(119, 140, 25)-(120, 133, 26)	9.321451	83.231148	1.685878	47	0	#00f8ff	6	200.556672	1214.820586	(109, 246, 18)-(119, 140, 25)	0.864151	0.065154	2	NA	NA
local/data/dicom_small_13.gd	(103, 82, 14)-(120, 133, 26)	97.758104	880.125118	1.692859	502	5	#ffda7ffffffffffffedd	5	187.954387	1126.276811	(119, 140, 25)-(120, 133, 26)	1.004141	10.487435	2	1.41094602094	0.274390397872
local/data/dicom_small_13.gd	(102, 81, 13)-(103, 82, 14)	2.097618	3.541751	0.733113	2	0	#8dff7fffffffffffff73	1	2.097618	3.541751	(103, 82, 14)-(120, 133, 26)	0.433062	0.021457	0	NA	NA
local/data/dicom_small_13.gd	(103, 82, 14)-(114, 78, 18)	20.510696	109.794280	1.305343	62	0	#0500ff	4	88.098666	242.609942	(103, 82, 14)-(120, 133, 26)	0.771088	0.209811	2	2.27032014484	1.13865478276
local/data/dicom_small_13.gd	(114, 78, 18)-(118, 80, 15)	7.110502	28.334008	1.126235	16	0	#00ff37	3	52.580263	106.252529	(103, 82, 14)-(114, 78, 18)	0.862788	0.346673	2	1.85113509577	2.08603491983
local/data/dicom_small_13.gd	(116, 80, 12)-(118, 80, 15)	4.729013	7.083502	0.690500	4	0	#0045ff	1	4.729013	7.083502	(114, 78, 18)-(118, 80, 15)	0.613105	0.665074	0	NA	NA
local/data/dicom_small_13.gd	(118, 80, 15)-(121, 77, 16)	5.444258	12.396128	0.851332	7	0	#43ff7fffffffffffffbd	2	40.740748	70.835020	(114, 78, 18)-(118, 80, 15)	0.755910	0.765664	2	4.4817688999	NA
local/data/dicom_small_13.gd	(121, 77, 16)-(122, 76, 15)	2.097618	3.541751	0.733113	2	0	#00ff6d	1	2.097618	3.541751	(118, 80, 15)-(121, 77, 16)	0.861137	0.385290	0	NA	NA
local/data/dicom_small_13.gd	(121, 77, 16)-(126, 64, 36)	33.198872	54.897140	0.725501	31	0	#00feff	1	33.198872	54.897140	(118, 80, 15)-(121, 77, 16)	0.852196	6.097961	0	NA	NA
local/data/dicom_small_13.gd	(114, 78, 18)-(121, 73, 16)	15.007707	26.563132	0.750598	15	0	#ff467ffffffffffffe49	1	15.007707	26.563132	(103, 82, 14)-(114, 78, 18)	0.575020	0.731702	0	NA	NA
local/data/dicom_small_13.gd	(120, 133, 26)-(121, 131, 25)	3.280834	5.312626	0.717939	3	0	#00ffec	1	3.280834	5.312626	(119, 140, 25)-(120, 133, 26)	0.425855	0.351966	0	NA	NA
local/data/dicom_small_13.gd	(119, 140, 25)-(127, 114, 22)	39.015427	127.503035	1.019922	92	20	#00ff6f	2	55.384798	162.920545	(109, 246, 18)-(119, 140, 25)	0.522794	0.272706	2	3.36342824403	0.443800693503
local/data/dicom_small_13.gd	(127, 114, 22)-(129, 109, 24)	7.993958	15.937879	0.796635	9	0	#ffeb7ffffffffffffeee	1	7.993958	15.937879	(119, 140, 25)-(127, 114, 22)	0.781074	0.204892	0	NA	NA
local/data/dicom_small_13.gd	(127, 114, 22)-(129, 110, 18)	8.375413	19.479630	0.860424	11	0	#a3ff7fffffffffffff5d	1	8.375413	19.479630	(119, 140, 25)-(127, 114, 22)	0.843617	0.214669	0	NA	NA
local/data/dicom_small_13.gd	(113, 251, 25)-(116, 219, 28)	53.181831	1205.966208	2.686649	907	226	#ff427ffffffffffffe45	4	369.923356	3686.962770	(113, 251, 25)-(116, 268, 39)	0.392572	1.618624	2	1.4792492084	NA
local/data/dicom_small_13.gd	(105, 97, 35)-(116, 219, 28)	200.715902	1094.401053	1.317414	620	2	#77ff7fffffffffffff89	1	200.715902	1094.401053	(113, 251, 25)-(116, 219, 28)	0.490356	3.774144	0	NA	NA
local/data/dicom_small_13.gd	(116, 219, 28)-(120, 213, 28)	9.059712	115.106907	2.011030	69	4	#ff00b6	3	116.025623	1386.595508	(113, 251, 25)-(116, 219, 28)	0.748527	0.170354	2	0.756017583282	0.735269571772
local/data/dicom_small_13.gd	(119, 210, 26)-(120, 213, 28)	5.137422	12.396128	0.876386	8	1	#79ff7fffffffffffff87	1	5.137422	12.396128	(116, 219, 28)-(120, 213, 28)	0.435790	0.567062	0	NA	NA
local/data/dicom_small_13.gd	(120, 213, 28)-(121, 212, 29)	2.097618	3.541751	0.733113	2	0	#6dff7fffffffffffff93	2	101.828489	1259.092473	(116, 219, 28)-(120, 213, 28)	0.364546	0.231532	2	NA	NA
local/data/dicom_small_13.gd	(120, 209, 31)-(121, 212, 29)	5.012884	15.937879	1.005997	10	1	#09ff7ffffffffffffff7	1	5.012884	15.937879	(120, 213, 28)-(121, 212, 29)	1.372226	2.389799	0	NA	NA
local/data/dicom_small_13.gd	(121, 212, 29)-(184, 232, 25)	94.717987	1239.612843	2.041042	702	2	#6c00ff	1	94.717987	1239.612843	(120, 213, 28)-(121, 212, 29)	2.784075	45.155029	0	NA	NA
local/data/dicom_small_14.gd	(99, 253, 38)-(103, 229, 29)	43.096208	1940.549234	3.785889	1189	285	#2900ff	55	1905.286855	17555.101363	NA	NA	NA	2	1.91057823481	0.46394913117
local/data/dicom_small_14.gd	(102, 226, 26)-(103, 229, 29)	5.923886	118.064389	2.518728	76	21	#00fff5	54	1890.865911	17213.787947	(99, 253, 38)-(103, 229, 29)	0.665294	0.137457	2	NA	NA
local/data/dicom_small_14.gd	(100, 229, 22)-(102, 226, 26)	7.767795	266.181532	3.302670	160	36	#ff00e8	48	1621.465642	14736.582399	(102, 226, 26)-(103, 229, 29)	1.311245	1.311267	2	NA	NA
local/data/dicom_small_14.gd	(94, 232, 22)-(100, 229, 22)	11.998037	309.114037	2.863712	196	52	#0076ff	1	11.998037	309.114037	(100, 229, 22)-(102, 226, 26)	0.867090	1.544587	0	NA	NA
local/data/dicom_small_14.gd	(96, 227, 18)-(100, 229, 22)	8.922597	313.407288	3.343751	177	31	#ff717ffffffffffffe74	47	1601.699810	14161.286830	(100, 229, 22)-(102, 226, 26)	1.012439	1.148665	2	1.5420444711	1.6358991769
local/data/dicom_small_14.gd	(95, 222, 19)-(96, 227, 18)	8.343599	253.301780	3.108619	138	20	#00f1ff	27	1308.683123	9994.687203	(96, 227, 18)-(100, 229, 22)	0.929680	0.935109	2	NA	NA
local/data/dicom_small_14.gd	(83, 202, 21)-(95, 222, 19)	32.479968	1266.508902	3.523071	601	11	#5fff7fffffffffffffa1	17	827.761846	6384.063518	(95, 222, 19)-(96, 227, 18)	1.133324	3.892801	2	1.89126054361	NA
local/data/dicom_small_14.gd	(75, 196, 27)-(83, 202, 21)	20.396691	392.832422	2.475990	196	13	#82ff7fffffffffffff7e	7	301.043260	1670.074451	(83, 202, 21)-(95, 222, 19)	0.702793	0.627978	2	0.931201790215	NA
local/data/dicom_small_14.gd	(73, 196, 27)-(75, 196, 27)	4.472136	27.906128	1.409345	14	1	#ff0e7ffffffffffffe11	6	170.744120	968.127992	(75, 196, 27)-(83, 202, 21)	0.569205	0.219258	2	3.04645495074	NA
local/data/dicom_small_14.gd	(70, 203, 22)-(73, 196, 27)	12.925844	57.958882	1.194691	29	2	#ffeb7ffffffffffffeee	1	12.925844	57.958882	(73, 196, 27)-(75, 196, 27)	0.847692	2.890307	0	NA	NA
local/data/dicom_small_14.gd	(73, 195, 27)-(73, 196, 27)	1.264911	4.293251	1.039413	2	0	#00a3ff	5	153.346141	882.262981	(73, 196, 27)-(75, 196, 27)	0.737515	0.282843	2	NA	NA
local/data/dicom_small_14.gd	(40, 203, 26)-(73, 195, 27)	51.687017	545.242816	1.832438	266	12	#ff0071	1	51.687017	545.242816	(73, 195, 27)-(73, 196, 27)	1.762955	40.862175	0	NA	NA
local/data/dicom_small_14.gd	(72, 193, 25)-(73, 195, 27)	4.079977	27.906128	1.475523	13	0	#00ff0c	4	100.394212	332.726915	(73, 195, 27)-(73, 196, 27)	1.419573	3.225505	2	2.00731307552	NA
local/data/dicom_small_14.gd	(56, 180, 35)-(72, 193, 25)	38.376862	133.090766	1.050665	63	1	#0069ff	3	87.446693	274.768033	(72, 193, 25)-(73, 195, 27)	0.712063	9.406147	2	NA	0.252005138421
local/data/dicom_small_14.gd	(55, 179, 34)-(56, 180, 35)	2.236068	4.293251	0.781764	2	0	#ff00cb	1	2.236068	4.293251	(56, 180, 35)-(72, 193, 25)	0.744066	0.058266	0	NA	NA
local/data/dicom_small_14.gd	(56, 180, 35)-(56, 180, 37)	2.683282	12.879752	1.236077	6	0	#b700ff	2	46.833763	137.384017	(56, 180, 35)-(72, 193, 25)	1.176471	0.069919	2	2.63533487152	NA
local/data/dicom_small_14.gd	(48, 185, 50)-(56, 180, 37)	23.640489	62.252132	0.915533	29	0	#003fff	1	23.640489	62.252132	(56, 180, 35)-(56, 180, 37)	0.740676	8.810290	0	NA	NA
local/data/dicom_small_14.gd	(56, 180, 37)-(60, 185, 49)	20.509993	62.252132	0.982923	29	0	#ff8b7ffffffffffffe8e	1	20.509993	62.252132	(56, 180, 35)-(56, 180, 37)	0.795195	7.643623	0	NA	NA
local/data/dicom_small_14.gd	(72, 193, 25)-(76, 188, 26)	8.867542	30.052754	1.038641	15	1	#22ff7fffffffffffffde	1	8.867542	30.052754	(72, 193, 25)-(73, 195, 27)	0.703914	2.173430	0	NA	NA
local/data/dicom_small_14.gd	(75, 196, 27)-(80, 125, 36)	109.902449	309.114037	0.946195	149	5	#8900ff	1	109.902449	309.114037	(75, 196, 27)-(83, 202, 21)	0.382148	5.388249	0	NA	NA
local/data/dicom_small_14.gd	(78, 146, 26)-(83, 202, 21)	85.694004	1560.596563	2.407660	740	13	#0015ff	10	494.238617	3447.480165	(83, 202, 21)-(95, 222, 19)	0.683398	2.638365	2	1.62821869266	NA
local/data/dicom_small_14.gd	(78, 146, 26)-(79, 138, 24)	15.685855	103.038012	1.446005	55	7	#00ffcd	7	258.292803	802.837847	(78, 146, 26)-(83, 202, 21)	0.600585	0.183045	2	3.36668490932	NA
local/data/dicom_small_14.gd	(73, 126, 28)-(79, 138, 24)	20.243231	103.038012	1.272870	48	0	#07ff7ffffffffffffff9	4	185.398838	513.043437	(78, 146, 26)-(79, 138, 24)	0.880267	1.290540	2	2.95014573912	3.11282053959
local/data/dicom_small_14.gd	(66, 115, 26)-(73, 126, 28)	18.476052	79.425135	1.169767	37	0	#5900ff	2	112.511260	276.914658	(73, 126, 28)-(79, 138, 24)	0.919000	0.912703	2	1.96617971834	NA
local/data/dicom_small_14.gd	(50, 94, 22)-(66, 115, 26)	40.291113	92.304886	0.853951	43	0	#9000ff	1	40.291113	92.304886	(66, 115, 26)-(73, 126, 28)	0.730018	2.180721	0	NA	NA
local/data/dicom_small_14.gd	(66, 115, 26)-(82, 100, 9)	53.744094	105.184638	0.789289	49	0	#ff0054	1	53.744094	105.184638	(66, 115, 26)-(73, 126, 28)	0.674740	2.908852	0	NA	NA
local/data/dicom_small_14.gd	(70, 119, 33)-(73, 126, 28)	12.925844	23.612878	0.762553	11	0	#00ffb7	2	52.644347	133.090766	(73, 126, 28)-(79, 138, 24)	0.599082	0.638527	2	NA	NA
local/data/dicom_small_14.gd	(62, 113, 53)-(70, 119, 33)	37.874594	105.184638	0.940215	49	0	#00c2ff	1	37.874594	105.184638	(70, 119, 33)-(73, 126, 28)	1.232983	2.930145	0	NA	NA
local/data/dicom_small_14.gd	(70, 119, 33)-(70, 120, 34)	1.843909	4.293251	0.860892	2	0	#ff00c9	1	1.843909	4.293251	(70, 119, 33)-(73, 126, 28)	1.128960	0.142653	0	NA	NA
local/data/dicom_small_14.gd	(73, 144, 13)-(79, 138, 24)	25.037184	88.011636	1.057797	42	1	#00baff	3	57.208110	186.756397	(78, 146, 26)-(79, 138, 24)	0.731531	1.596163	2	NA	0.452349724781
local/data/dicom_small_14.gd	(72, 147, 10)-(73, 144, 13)	5.923886	21.466253	1.073989	10	0	#0037ff	2	27.251577	85.865010	(73, 144, 13)-(79, 138, 24)	1.015307	0.236604	2	NA	NA
local/data/dicom_small_14.gd	(69, 142, 3)-(72, 147, 10)	14.062164	25.759503	0.763603	13	1	#ff777ffffffffffffe7a	1	14.062164	25.759503	(72, 147, 10)-(73, 144, 13)	0.710997	2.373807	0	NA	NA
local/data/dicom_small_14.gd	(72, 147, 10)-(72, 149, 6)	7.265527	38.639255	1.301086	22	4	#ffbe7ffffffffffffec1	1	7.265527	38.639255	(72, 147, 10)-(73, 144, 13)	1.211452	1.226480	0	NA	NA
local/data/dicom_small_14.gd	(73, 144, 13)-(74, 145, 10)	4.919350	12.879752	0.912904	6	0	#00ffdc	1	4.919350	12.879752	(73, 144, 13)-(79, 138, 24)	0.863023	0.196482	0	NA	NA
local/data/dicom_small_14.gd	(78, 146, 26)-(85, 82, 22)	112.185061	1011.060497	1.693738	479	8	#ff0013	3	150.251811	1084.045755	(78, 146, 26)-(83, 202, 21)	0.703479	1.309135	2	1.0347113557	0.255740512186
local/data/dicom_small_14.gd	(75, 80, 19)-(85, 82, 22)	15.433991	30.052754	0.787278	14	0	#fdff7fffffffffffff03	2	35.012984	64.398758	(78, 146, 26)-(85, 82, 22)	0.464817	0.137576	2	13.4890286669	1.60267995998
local/data/dicom_small_14.gd	(69, 76, 21)-(75, 80, 19)	12.500305	23.612878	0.775424	11	0	#00a7ff	1	12.500305	23.612878	(75, 80, 19)-(85, 82, 22)	0.984943	0.809920	0	NA	NA
local/data/dicom_small_14.gd	(71, 81, 18)-(75, 80, 19)	7.078688	10.733126	0.694723	5	0	#8c00ff	1	7.078688	10.733126	(75, 80, 19)-(85, 82, 22)	0.882437	0.458643	0	NA	NA
local/data/dicom_small_14.gd	(85, 82, 22)-(86, 80, 22)	3.053765	8.586501	0.946053	4	0	#1c00ff	1	3.053765	8.586501	(78, 146, 26)-(85, 82, 22)	0.558559	0.027221	0	NA	NA
local/data/dicom_small_14.gd	(95, 222, 19)-(111, 149, 24)	106.189762	1661.487950	2.231682	793	19	#ff00a9	10	472.577678	3357.321904	(95, 222, 19)-(96, 227, 18)	0.717901	12.727093	2	2.44155750112	0.413130002048
local/data/dicom_small_14.gd	(109, 142, 22)-(111, 149, 24)	12.870789	85.865010	1.457238	45	5	#31ff7fffffffffffffcf	7	166.909621	543.096190	(95, 222, 19)-(111, 149, 24)	0.652978	0.121206	2	1.56656752097	NA
local/data/dicom_small_14.gd	(108, 141, 21)-(109, 142, 22)	2.236068	4.293251	0.781764	2	0	#4eff7fffffffffffffb2	5	88.760272	246.861905	(109, 142, 22)-(111, 149, 24)	0.536470	0.173732	2	NA	NA
local/data/dicom_small_14.gd	(105, 150, 14)-(108, 141, 21)	18.138948	32.199379	0.751697	16	1	#00a8ff	1	18.138948	32.199379	(108, 141, 21)-(109, 142, 22)	0.961539	8.111984	0	NA	NA
local/data/dicom_small_14.gd	(108, 141, 21)-(118, 145, 11)	24.216293	64.398758	0.920047	30	0	#ffa07ffffffffffffea3	4	68.385256	210.369275	(108, 141, 21)-(109, 142, 22)	1.176886	10.829855	2	NA	0.413526803606
local/data/dicom_small_14.gd	(116, 145, 9)-(118, 145, 11)	3.687818	8.586501	0.860892	4	0	#005fff	1	3.687818	8.586501	(108, 141, 21)-(118, 145, 11)	0.935704	0.152287	0	NA	NA
local/data/dicom_small_14.gd	(118, 145, 11)-(121, 146, 9)	5.476672	15.026377	0.934531	8	1	#ff00d5	3	40.481146	137.384017	(108, 141, 21)-(118, 145, 11)	1.015743	0.226157	2	6.84729155944	NA
local/data/dicom_small_14.gd	(121, 146, 9)-(122, 147, 10)	2.236068	4.293251	0.781764	2	0	#00ff2f	1	2.236068	4.293251	(118, 145, 11)-(121, 146, 9)	0.836531	0.408290	0	NA	NA
local/data/dicom_small_14.gd	(121, 146, 9)-(124, 141, 4)	10.396022	25.759503	0.888097	12	0	#ff0010	2	32.768406	118.064389	(118, 145, 11)-(121, 146, 9)	0.950312	1.898237	2	NA	NA
local/data/dicom_small_14.gd	(122, 130, 0)-(124, 141, 4)	20.136316	88.011636	1.179519	44	3	#ff6f7ffffffffffffe72	1	20.136316	88.011636	(121, 146, 9)-(124, 141, 4)	1.328143	1.936925	0	NA	NA
local/data/dicom_small_14.gd	(123, 140, 3)-(124, 141, 4)	2.236068	4.293251	0.781764	2	0	#fff57ffffffffffffef8	1	2.236068	4.293251	(121, 146, 9)-(124, 141, 4)	0.880269	0.215089	0	NA	NA
local/data/dicom_small_14.gd	(109, 142, 22)-(123, 113, 26)	47.096262	171.730021	1.077345	81	1	#00a0ff	2	65.278560	210.369275	(109, 142, 22)-(111, 149, 24)	0.739306	3.659159	2	3.07789092662	0.416173361997
local/data/dicom_small_14.gd	(120, 110, 23)-(123, 113, 26)	6.708204	19.319627	0.957461	9	0	#ff0011	1	6.708204	19.319627	(109, 142, 22)-(123, 113, 26)	0.888723	0.142436	0	NA	NA
local/data/dicom_small_14.gd	(123, 113, 26)-(129, 107, 26)	11.474094	19.319627	0.732091	9	0	#ff907ffffffffffffe93	1	11.474094	19.319627	(109, 142, 22)-(123, 113, 26)	0.679533	0.243631	0	NA	NA
local/data/dicom_small_14.gd	(111, 149, 24)-(112, 132, 28)	28.623403	313.407288	1.866891	152	6	#3f00ff	3	199.478295	1152.737764	(95, 222, 19)-(111, 149, 24)	0.836540	0.269550	2	1.51374523572	NA
local/data/dicom_small_14.gd	(101, 82, 23)-(112, 132, 28)	96.038165	697.653209	1.520628	325	0	#ffe37ffffffffffffee6	2	114.731242	731.999213	(111, 149, 24)-(112, 132, 28)	0.814524	3.355232	2	1.0513806706	0.272737171315
local/data/dicom_small_14.gd	(100, 80, 23)-(101, 82, 23)	3.053765	6.439876	0.819306	3	0	#ff004e	1	3.053765	6.439876	(101, 82, 23)-(112, 132, 28)	0.538794	0.031797	0	NA	NA
local/data/dicom_small_14.gd	(101, 82, 23)-(111, 80, 21)	15.639311	27.906128	0.753644	13	0	#6fff7fffffffffffff91	1	15.639311	27.906128	(101, 82, 23)-(112, 132, 28)	0.495613	0.162845	0	NA	NA
local/data/dicom_small_14.gd	(112, 132, 28)-(125, 113, 51)	56.123650	107.331263	0.780217	51	1	#46ff7fffffffffffffba	1	56.123650	107.331263	(111, 149, 24)-(112, 132, 28)	0.417923	1.960761	0	NA	NA
local/data/dicom_small_14.gd	(95, 228, 17)-(96, 227, 18)	2.236068	4.293251	0.781764	2	0	#fff87ffffffffffffefb	20	284.094090	3853.192339	(96, 227, 18)-(100, 229, 22)	0.233798	0.250607	2	NA	NA
local/data/dicom_small_14.gd	(91, 230, 20)-(95, 228, 17)	8.497058	60.105507	1.500541	40	12	#00ff44	1	8.497058	60.105507	(95, 228, 17)-(96, 227, 18)	1.919430	3.800000	0	NA	NA
local/data/dicom_small_14.gd	(95, 228, 17)-(95, 230, 16)	4.024922	60.105507	2.180236	41	13	#ff00bd	19	273.360964	3788.793581	(95, 228, 17)-(96, 227, 18)	2.788867	1.800000	2	11.9564356291	NA
local/data/dicom_small_14.gd	(90, 229, 18)-(95, 230, 16)	8.922597	128.797516	2.143548	75	15	#e0ff7fffffffffffff20	1	8.922597	128.797516	(95, 228, 17)-(95, 230, 16)	0.983173	2.216837	0	NA	NA
local/data/dicom_small_14.gd	(94, 232, 16)-(95, 230, 16)	3.053765	34.346004	1.892105	24	8	#00ffa3	18	260.413445	3599.890558	(95, 228, 17)-(95, 230, 16)	0.867844	0.758714	2	NA	NA
local/data/dicom_small_14.gd	(88, 237, 15)-(94, 232, 16)	13.339678	244.715279	2.416478	138	24	#7a00ff	1	13.339678	244.715279	(94, 232, 16)-(95, 230, 16)	1.277137	4.368272	0	NA	NA
local/data/dicom_small_14.gd	(94, 232, 16)-(97, 236, 16)	8.552113	124.504265	2.152685	73	15	#00ceff	17	244.020001	3320.829275	(94, 232, 16)-(95, 230, 16)	1.137719	2.800514	2	NA	NA
local/data/dicom_small_14.gd	(94, 240, 14)-(97, 236, 16)	8.552113	178.169896	2.575168	90	7	#acff7fffffffffffff54	16	227.362989	3052.501117	(94, 232, 16)-(97, 236, 16)	1.196259	1.000000	2	NA	NA
local/data/dicom_small_14.gd	(93, 242, 13)-(94, 240, 14)	3.500979	53.665631	2.208912	34	9	#007aff	5	55.925108	455.084555	(94, 240, 14)-(97, 236, 16)	0.857774	0.409370	2	2.25343531222	NA
local/data/dicom_small_14.gd	(91, 244, 18)-(93, 242, 13)	10.285913	72.985259	1.502869	45	11	#5600ff	1	10.285913	72.985259	(93, 242, 13)-(94, 240, 14)	0.680366	2.938010	0	NA	NA
local/data/dicom_small_14.gd	(92, 244, 12)-(93, 242, 13)	3.632763	34.346004	1.734781	19	3	#00ffeb	4	42.138216	328.433665	(93, 242, 13)-(94, 240, 14)	0.785355	1.037642	3	50.319637525	NA
local/data/dicom_small_14.gd	(87, 242, 13)-(92, 244, 12)	7.951440	75.131884	1.734260	50	15	#00fff5	1	7.951440	75.131884	(92, 244, 12)-(93, 242, 13)	0.999700	2.188813	0	NA	NA
local/data/dicom_small_14.gd	(90, 246, 13)-(92, 244, 12)	4.024922	32.199379	1.595769	15	0	#fd00ff	2	24.740236	182.463147	(92, 244, 12)-(93, 242, 13)	0.919868	1.107951	2	13.4359307116	NA
local/data/dicom_small_14.gd	(87, 248, 12)-(90, 246, 13)	5.421618	38.639255	1.506173	23	5	#ff006e	1	5.421618	38.639255	(90, 246, 13)-(92, 244, 12)	0.943854	1.347012	0	NA	NA
local/data/dicom_small_14.gd	(87, 253, 11)-(90, 246, 13)	15.293696	111.624513	1.524223	57	5	#4400ff	1	15.293696	111.624513	(90, 246, 13)-(92, 244, 12)	0.955165	3.799749	0	NA	NA
local/data/dicom_small_14.gd	(92, 244, 12)-(95, 247, 13)	5.813777	36.492629	1.413509	21	4	#ff00f9	1	5.813777	36.492629	(92, 244, 12)-(93, 242, 13)	0.814805	1.600373	0	NA	NA
local/data/dicom_small_14.gd	(94, 240, 14)-(103, 244, 12)	20.136316	422.885176	2.585510	224	27	#08ff7ffffffffffffff8	11	162.885769	2419.246666	(94, 240, 14)-(97, 236, 16)	1.004016	2.354543	2	NA	0.598217881722
local/data/dicom_small_14.gd	(101, 249, 13)-(103, 244, 12)	7.819656	229.688903	3.057745	135	28	#ffb47ffffffffffffeb7	5	55.045578	674.040331	(94, 240, 14)-(103, 244, 12)	1.182647	0.388336	2	0.998899882714	0.907421233116
local/data/dicom_small_14.gd	(101, 249, 13)-(101, 250, 14)	1.843909	4.293251	0.860892	2	0	#ff727ffffffffffffe75	4	41.694196	360.633043	(101, 249, 13)-(103, 244, 12)	0.281545	0.235804	2	NA	NA
local/data/dicom_small_14.gd	(101, 249, 15)-(101, 250, 14)	1.843909	4.293251	0.860892	2	0	#b700ff	3	32.192601	279.061284	(101, 249, 13)-(101, 250, 14)	1.000000	1.000000	2	NA	NA
local/data/dicom_small_14.gd	(99, 247, 18)-(101, 249, 15)	5.923886	81.571760	2.093590	41	3	#00ff96	2	20.847098	233.982153	(101, 249, 15)-(101, 250, 14)	2.431886	3.212678	2	4.85772749469	NA
local/data/dicom_small_14.gd	(95, 251, 20)-(99, 247, 18)	8.049845	75.131884	1.723628	47	12	#00fff3	1	8.049845	75.131884	(99, 247, 18)-(101, 249, 15)	0.823288	1.358879	0	NA	NA
local/data/dicom_small_14.gd	(98, 247, 22)-(99, 247, 18)	6.873367	77.278509	1.891776	45	9	#00ffbc	1	6.873367	77.278509	(99, 247, 18)-(101, 249, 15)	0.903604	1.160280	0	NA	NA
local/data/dicom_small_14.gd	(101, 249, 15)-(103, 251, 20)	9.501595	40.785880	1.168912	25	6	#b2ff7fffffffffffff4e	1	9.501595	40.785880	(101, 249, 15)-(101, 250, 14)	1.357792	5.152963	0	NA	NA
local/data/dicom_small_14.gd	(101, 250, 14)-(101, 253, 18)	7.657686	77.278509	1.792279	45	9	#ff0c7ffffffffffffe0f	1	7.657686	77.278509	(101, 249, 13)-(101, 250, 14)	2.081887	4.152963	0	NA	NA
local/data/dicom_small_14.gd	(101, 249, 13)-(101, 252, 10)	5.531727	83.718385	2.194851	57	18	#d700ff	1	5.531727	83.718385	(101, 249, 13)-(103, 244, 12)	0.717801	0.707413	0	NA	NA
local/data/dicom_small_14.gd	(103, 244, 12)-(106, 244, 12)	4.952729	171.730021	3.322201	113	33	#4900ff	6	87.703875	1322.321159	(94, 240, 14)-(103, 244, 12)	1.284930	0.245960	2	0.744551313642	1.16672975652
local/data/dicom_small_14.gd	(106, 244, 12)-(107, 244, 13)	1.843909	4.293251	0.860892	2	0	#2f00ff	4	58.458123	783.518219	(103, 244, 12)-(106, 244, 12)	0.259133	0.372302	2	NA	NA
local/data/dicom_small_14.gd	(107, 243, 15)-(107, 244, 13)	4.079977	45.079130	1.875357	31	10	#00ff04	3	39.586719	521.629938	(106, 244, 12)-(107, 244, 13)	2.178389	2.212678	2	NA	NA
local/data/dicom_small_14.gd	(106, 242, 16)-(107, 243, 15)	2.236068	4.293251	0.781764	2	0	#00adff	2	29.637910	403.565549	(107, 243, 15)-(107, 244, 13)	0.416861	0.548059	2	NA	NA
local/data/dicom_small_14.gd	(103, 242, 23)-(106, 242, 16)	15.348751	206.076025	2.067294	114	18	#ffb47ffffffffffffeb7	1	15.348751	206.076025	(106, 242, 16)-(107, 243, 15)	2.644397	6.864170	0	NA	NA
local/data/dicom_small_14.gd	(106, 242, 16)-(111, 247, 21)	12.053092	193.196273	2.258787	111	21	#00a1ff	1	12.053092	193.196273	(106, 242, 16)-(107, 243, 15)	2.889346	5.390307	0	NA	NA
local/data/dicom_small_14.gd	(107, 243, 15)-(110, 241, 15)	5.868831	72.985259	1.989605	40	6	#001aff	1	5.868831	72.985259	(107, 243, 15)-(107, 244, 13)	1.060921	1.438447	0	NA	NA
local/data/dicom_small_14.gd	(107, 244, 13)-(107, 253, 16)	17.027496	257.595031	2.194413	152	32	#ff7e7ffffffffffffe81	1	17.027496	257.595031	(106, 244, 12)-(107, 244, 13)	2.549001	9.234456	0	NA	NA
local/data/dicom_small_14.gd	(106, 244, 12)-(108, 246, 12)	3.577709	36.492629	1.801877	29	12	#0081ff	2	24.293022	367.072919	(103, 244, 12)-(106, 244, 12)	0.542374	0.722371	2	NA	NA
local/data/dicom_small_14.gd	(106, 253, 10)-(108, 246, 12)	13.002574	229.688903	2.371267	136	29	#28ff7fffffffffffffd8	1	13.002574	229.688903	(106, 244, 12)-(108, 246, 12)	1.315998	3.634330	0	NA	NA
local/data/dicom_small_14.gd	(108, 246, 12)-(112, 248, 13)	7.712740	100.891387	2.040552	59	12	#94ff7fffffffffffff6c	1	7.712740	100.891387	(106, 244, 12)-(108, 246, 12)	1.132459	2.155776	0	NA	NA
local/data/dicom_small_14.gd	(94, 240, 19)-(97, 236, 16)	8.104899	143.823892	2.376658	100	33	#9eff7fffffffffffff62	1	8.104899	143.823892	(94, 232, 16)-(97, 236, 16)	1.104044	0.947707	0	NA	NA
local/data/dicom_small_14.gd	(102, 226, 26)-(113, 199, 26)	51.658292	1015.353747	2.501288	1035	562	#ff0076	6	263.476383	2359.141159	(102, 226, 26)-(103, 229, 29)	0.993076	8.720339	2	1.11088401537	0.405987295312
local/data/dicom_small_14.gd	(113, 199, 26)-(113, 204, 18)	13.244467	27.906128	0.818950	14	1	#00feff	1	13.244467	27.906128	(102, 226, 26)-(113, 199, 26)	0.327411	0.256386	0	NA	NA
local/data/dicom_small_14.gd	(113, 199, 26)-(116, 196, 28)	6.260990	66.545383	1.839342	36	5	#19ff7fffffffffffffe7	5	198.573624	1315.881283	(102, 226, 26)-(113, 199, 26)	0.735358	0.121200	2	NA	NA
local/data/dicom_small_14.gd	(114, 188, 33)-(116, 196, 28)	13.798596	45.079130	1.019754	25	4	#8900ff	1	13.798596	45.079130	(113, 199, 26)-(116, 196, 28)	0.554412	2.203900	0	NA	NA
local/data/dicom_small_14.gd	(116, 196, 28)-(122, 193, 27)	9.740294	152.410393	2.231754	71	0	#f700ff	4	178.514038	1204.256770	(113, 199, 26)-(116, 196, 28)	1.213344	1.555711	2	1.63280826776	NA
local/data/dicom_small_14.gd	(122, 193, 27)-(133, 184, 38)	35.506742	120.211014	1.038106	56	0	#a200ff	3	94.500512	283.354534	(116, 196, 28)-(122, 193, 27)	0.465153	3.645346	2	NA	0.930401383203
local/data/dicom_small_14.gd	(128, 188, 51)-(133, 184, 38)	22.635952	55.812257	0.885912	26	0	#d0ff7fffffffffffff30	1	22.635952	55.812257	(122, 193, 27)-(133, 184, 38)	0.853392	0.637511	0	NA	NA
local/data/dicom_small_14.gd	(133, 184, 38)-(139, 181, 42)	11.213719	42.932505	1.103935	20	0	#3b00ff	2	36.357818	107.331263	(122, 193, 27)-(133, 184, 38)	1.063412	0.315819	2	2.98991073761	NA
local/data/dicom_small_14.gd	(137, 176, 43)-(139, 181, 42)	7.819656	15.026377	0.782093	7	0	#0086ff	1	7.819656	15.026377	(133, 184, 38)-(139, 181, 42)	0.708460	0.697329	0	NA	NA
local/data/dicom_small_14.gd	(139, 181, 42)-(141, 185, 50)	17.324444	49.372381	0.952440	23	0	#0003ff	1	17.324444	49.372381	(133, 184, 38)-(139, 181, 42)	0.862768	1.544933	0	NA	NA
local/data/dicom_small_14.gd	(122, 193, 27)-(168, 213, 25)	74.273232	768.491843	1.814799	358	0	#ffc67ffffffffffffec9	1	74.273232	768.491843	(116, 196, 28)-(122, 193, 27)	0.813172	7.625358	0	NA	NA
local/data/dicom_small_14.gd	(103, 229, 29)-(107, 235, 29)	14.420944	341.313416	2.744763	201	42	#ff0010	1	14.420944	341.313416	(99, 253, 38)-(103, 229, 29)	0.724998	0.334622	0	NA	NA
local/data/dicom_small_15.gd	(108, 247, 36)-(114, 256, 49)	23.044649	1839.939634	5.041291	1208	169	#ff7e7ffffffffffffe81	70	1157.814406	19384.003110	NA	NA	NA	2	0.370463208811	0.276389529796
local/data/dicom_small_15.gd	(113, 255, 50)-(114, 256, 49)	2.097618	3.541751	0.733113	2	0	#0081ff	2	16.749995	279.798327	(108, 247, 36)-(114, 256, 49)	0.145422	0.091024	2	NA	NA
local/data/dicom_small_15.gd	(107, 256, 49)-(113, 255, 50)	10.822709	219.588561	2.541335	168	44	#94ff7fffffffffffff6c	1	10.822709	219.588561	(113, 255, 50)-(114, 256, 49)	3.466499	5.159524	0	NA	NA
local/data/dicom_small_15.gd	(112, 253, 52)-(113, 255, 50)	3.829669	56.668016	2.170269	47	15	#28ff7fffffffffffffd8	1	3.829669	56.668016	(113, 255, 50)-(114, 256, 49)	2.960347	1.825723	0	NA	NA
local/data/dicom_small_15.gd	(114, 256, 49)-(115, 257, 49)	1.673320	3.541751	0.820814	2	0	#9eff7fffffffffffff62	68	1141.064411	19104.204783	(108, 247, 36)-(114, 256, 49)	0.162818	0.072612	2	NA	NA
local/data/dicom_small_15.gd	(114, 266, 52)-(115, 257, 49)	14.372357	593.243289	3.624745	410	75	#ff717ffffffffffffe74	10	180.199839	4228.850669	(114, 256, 49)-(115, 257, 49)	4.416039	8.589126	2	NA	NA
local/data/dicom_small_15.gd	(108, 269, 48)-(114, 266, 52)	14.718184	377.196479	2.856155	296	83	#0076ff	1	14.718184	377.196479	(114, 266, 52)-(115, 257, 49)	0.787960	1.024062	0	NA	NA
local/data/dicom_small_15.gd	(114, 266, 52)-(114, 273, 51)	9.811555	419.697491	3.689983	275	38	#ff00e8	9	151.109298	3258.410901	(114, 266, 52)-(115, 257, 49)	1.017998	0.682668	2	NA	NA
local/data/dicom_small_15.gd	(113, 286, 50)-(114, 273, 51)	20.209966	1066.067045	4.097647	700	98	#ff0076	8	135.837597	2751.940511	(114, 266, 52)-(114, 273, 51)	1.110479	2.059813	2	2.77821915405	NA
local/data/dicom_small_15.gd	(108, 288, 47)-(113, 286, 50)	9.391388	293.965331	3.156518	207	41	#00feff	1	9.391388	293.965331	(113, 286, 50)-(114, 273, 51)	0.770324	0.464691	0	NA	NA
local/data/dicom_small_15.gd	(111, 305, 46)-(113, 286, 50)	31.150137	1020.024282	3.228497	689	113	#19ff7fffffffffffffe7	7	106.236243	1391.908135	(113, 286, 50)-(114, 273, 51)	0.787890	1.541326	2	1.00756242672	0.49789323485
local/data/dicom_small_15.gd	(111, 305, 42)-(111, 305, 46)	10.881440	76.147646	1.492486	60	17	#8900ff	1	10.881440	76.147646	(111, 305, 46)-(113, 286, 50)	0.462285	0.349322	0	NA	NA
local/data/dicom_small_15.gd	(111, 305, 46)-(112, 308, 44)	5.137422	49.584514	1.752772	38	10	#f700ff	6	64.204666	295.736207	(111, 305, 46)-(113, 286, 50)	0.542907	0.164925	2	2.07680724327	NA
local/data/dicom_small_15.gd	(110, 312, 45)-(112, 308, 44)	6.261907	30.104883	1.237058	18	1	#a200ff	4	42.355271	184.171051	(111, 305, 46)-(112, 308, 44)	0.705773	1.218881	2	NA	NA
local/data/dicom_small_15.gd	(106, 312, 42)-(110, 312, 45)	10.574604	54.897140	1.285488	34	3	#d0ff7fffffffffffff30	1	10.574604	54.897140	(110, 312, 45)-(112, 308, 44)	1.039149	1.688719	0	NA	NA
local/data/dicom_small_15.gd	(110, 312, 45)-(111, 315, 43)	5.137422	23.021381	1.194313	14	1	#3b00ff	3	25.518760	99.169027	(110, 312, 45)-(112, 308, 44)	0.965446	0.820424	2	2.78655351981	NA
local/data/dicom_small_15.gd	(110, 316, 42)-(111, 315, 43)	2.097618	3.541751	0.733113	2	0	#0086ff	2	15.002887	56.668016	(110, 312, 45)-(111, 315, 43)	0.613837	0.408302	2	NA	NA
local/data/dicom_small_15.gd	(106, 317, 43)-(110, 316, 42)	6.627474	31.875759	1.237318	19	1	#0003ff	1	6.627474	31.875759	(110, 316, 42)-(111, 315, 43)	1.687759	3.159524	0	NA	NA
local/data/dicom_small_15.gd	(110, 316, 42)-(111, 315, 39)	6.277796	21.250506	1.038021	14	2	#ffc67ffffffffffffec9	1	6.277796	21.250506	(110, 316, 42)-(111, 315, 43)	1.415909	2.992822	0	NA	NA
local/data/dicom_small_15.gd	(111, 315, 43)-(114, 317, 41)	5.378451	19.479630	1.073710	11	0	#00fff5	1	5.378451	19.479630	(110, 312, 45)-(111, 315, 43)	0.899019	1.046916	0	NA	NA
local/data/dicom_small_15.gd	(112, 308, 44)-(112, 310, 41)	5.561719	28.334008	1.273428	18	2	#2900ff	2	16.711973	61.980642	(111, 305, 46)-(112, 308, 44)	0.726522	1.082590	2	2.6442413812	NA
local/data/dicom_small_15.gd	(110, 313, 39)-(112, 310, 41)	5.378451	15.937879	0.971207	10	1	#ff0010	1	5.378451	15.937879	(112, 308, 44)-(112, 310, 41)	0.762671	0.967048	0	NA	NA
local/data/dicom_small_15.gd	(112, 310, 41)-(113, 314, 40)	5.771803	17.708755	0.988242	10	0	#4cff7fffffffffffffb4	1	5.771803	17.708755	(112, 308, 44)-(112, 310, 41)	0.776048	1.037773	0	NA	NA
local/data/dicom_small_15.gd	(114, 273, 51)-(116, 275, 48)	5.460146	86.772899	2.249132	70	21	#00ffb3	1	5.460146	86.772899	(114, 266, 52)-(114, 273, 51)	0.609524	0.556502	0	NA	NA
local/data/dicom_small_15.gd	(115, 257, 49)-(121, 262, 39)	18.214063	646.369554	3.360950	478	113	#ff157ffffffffffffe18	58	959.191252	14871.812362	(114, 256, 49)-(115, 257, 49)	4.094657	10.884985	2	1.42982536635	0.449859719528
local/data/dicom_small_15.gd	(118, 262, 35)-(121, 262, 39)	7.192197	208.963308	3.041090	187	69	#00a5ff	22	360.498041	7713.933633	(115, 257, 49)-(121, 262, 39)	0.904830	0.394871	2	9.68992534928	NA
local/data/dicom_small_15.gd	(115, 263, 41)-(118, 262, 35)	11.854572	210.734183	2.378754	156	37	#00ff97	1	11.854572	210.734183	(118, 262, 35)-(121, 262, 39)	0.782205	1.648255	0	NA	NA
local/data/dicom_small_15.gd	(118, 262, 35)-(120, 259, 30)	8.457108	240.839067	3.010770	177	41	#00c8ff	21	341.451272	7294.236142	(118, 262, 35)-(121, 262, 39)	0.990030	1.175873	2	5.67692766016	2.21865662161
local/data/dicom_small_15.gd	(118, 261, 27)-(120, 259, 30)	5.561719	67.293269	1.962485	48	10	#69ff7fffffffffffff97	20	326.249228	6867.455149	(118, 262, 35)-(120, 259, 30)	0.651822	0.657638	2	NA	NA
local/data/dicom_small_15.gd	(115, 265, 31)-(118, 261, 27)	8.740980	253.235195	3.036736	177	34	#00ffdd	6	118.072082	2287.971133	(118, 261, 27)-(120, 259, 30)	1.547393	1.571633	2	1.57467096061	NA
local/data/dicom_small_15.gd	(114, 267, 32)-(115, 265, 31)	3.280834	46.042763	2.113555	43	17	#0051ff	5	90.849056	1848.794011	(115, 265, 31)-(118, 261, 27)	0.695996	0.375339	2	NA	NA
local/data/dicom_small_15.gd	(112, 267, 32)-(114, 267, 32)	3.346640	51.355389	2.210108	46	17	#8400ff	4	81.365046	1687.644342	(114, 267, 32)-(115, 265, 31)	1.045683	1.020058	2	NA	NA
local/data/dicom_small_15.gd	(110, 266, 34)-(112, 267, 32)	3.829669	21.250506	1.329013	17	5	#1c00ff	3	70.907904	1514.098544	(112, 267, 32)-(114, 267, 32)	0.601334	1.144332	2	NA	NA
local/data/dicom_small_15.gd	(96, 273, 37)-(110, 266, 34)	24.895306	927.938757	3.444498	601	77	#e6ff7fffffffffffff1a	2	59.536360	1416.700392	(110, 266, 34)-(112, 267, 32)	2.591773	6.500642	2	1.52619368457	2.20463310757
local/data/dicom_small_15.gd	(82, 280, 36)-(96, 273, 37)	22.366315	260.318697	1.924777	185	38	#00ff02	1	22.366315	260.318697	(96, 273, 37)-(110, 266, 34)	0.558798	0.898415	0	NA	NA
local/data/dicom_small_15.gd	(89, 270, 35)-(96, 273, 37)	12.274739	228.442938	2.433928	155	26	#0016ff	1	12.274739	228.442938	(96, 273, 37)-(110, 266, 34)	0.706613	0.493054	0	NA	NA
local/data/dicom_small_15.gd	(106, 262, 34)-(110, 266, 34)	7.541875	76.147646	1.792725	64	21	#ffcb7ffffffffffffece	1	7.541875	76.147646	(110, 266, 34)-(112, 267, 32)	1.348915	1.969329	0	NA	NA
local/data/dicom_small_15.gd	(110, 271, 35)-(112, 267, 32)	7.110502	122.190409	2.338802	92	23	#ff987ffffffffffffe9b	1	7.110502	122.190409	(112, 267, 32)-(114, 267, 32)	1.058230	2.124669	0	NA	NA
local/data/dicom_small_15.gd	(114, 267, 32)-(117, 271, 32)	6.203176	115.106907	2.430349	75	10	#b5ff7fffffffffffff4b	1	6.203176	115.106907	(114, 267, 32)-(115, 265, 31)	1.149887	1.890732	0	NA	NA
local/data/dicom_small_15.gd	(115, 265, 31)-(118, 271, 36)	18.482046	185.941926	1.789529	160	55	#8aff7fffffffffffff76	1	18.482046	185.941926	(115, 265, 31)-(118, 261, 27)	0.589294	2.114413	0	NA	NA
local/data/dicom_small_15.gd	(118, 260, 26)-(118, 261, 27)	1.732051	3.541751	0.806777	2	0	#ff0068	14	202.615427	4512.190748	(118, 261, 27)-(120, 259, 30)	0.411100	0.311424	2	NA	NA
local/data/dicom_small_15.gd	(110, 255, 31)-(118, 260, 26)	17.501838	867.728990	3.972604	641	151	#7dff7fffffffffffff83	1	17.501838	867.728990	(118, 260, 26)-(118, 261, 27)	4.924039	10.104691	0	NA	NA
local/data/dicom_small_15.gd	(118, 260, 26)-(118, 261, 25)	1.732051	3.541751	0.806777	2	0	#00ff46	13	183.381538	3640.920007	(118, 260, 26)-(118, 261, 27)	1.000000	1.000000	2	NA	NA
local/data/dicom_small_15.gd	(117, 262, 24)-(118, 261, 25)	2.097618	3.541751	0.733113	2	0	#ff0066	12	169.519025	3323.933294	(118, 260, 26)-(118, 261, 25)	0.908693	1.211060	3	NA	NA
local/data/dicom_small_15.gd	(109, 260, 20)-(117, 262, 24)	13.123335	448.031499	3.296532	339	86	#b700ff	1	13.123335	448.031499	(117, 262, 24)-(118, 261, 25)	4.496621	6.256304	0	NA	NA
local/data/dicom_small_15.gd	(111, 260, 14)-(117, 262, 24)	18.681203	600.326791	3.198280	508	169	#ff001b	1	18.681203	600.326791	(117, 262, 24)-(118, 261, 25)	4.362602	8.905914	0	NA	NA
local/data/dicom_small_15.gd	(117, 262, 24)-(118, 263, 22)	3.362529	15.937879	1.228308	10	1	#0073ff	10	135.616870	2272.033253	(117, 262, 24)-(118, 261, 25)	1.675469	1.603023	3	NA	NA
local/data/dicom_small_15.gd	(111, 263, 15)-(118, 263, 22)	13.586623	382.509106	2.993575	262	46	#b4ff7fffffffffffff4c	1	13.586623	382.509106	(117, 262, 24)-(118, 263, 22)	2.437153	4.040597	0	NA	NA
local/data/dicom_small_15.gd	(118, 263, 22)-(118, 266, 23)	4.098483	38.959261	1.739478	25	3	#ff607ffffffffffffe63	6	68.951898	1004.086403	(117, 262, 24)-(118, 263, 22)	1.416157	1.218869	2	NA	NA
local/data/dicom_small_15.gd	(118, 266, 23)-(118, 267, 22)	1.732051	3.541751	0.806777	2	0	#ad00ff	5	53.395356	690.641441	(118, 263, 22)-(118, 266, 23)	0.463804	0.422608	2	NA	NA
local/data/dicom_small_15.gd	(113, 272, 24)-(118, 267, 22)	10.063791	221.359436	2.646021	156	31	#00ff35	1	10.063791	221.359436	(118, 266, 23)-(118, 267, 22)	3.279741	5.810332	0	NA	NA
local/data/dicom_small_15.gd	(118, 267, 22)-(120, 268, 20)	3.829669	30.104883	1.581841	23	6	#2dff7fffffffffffffd3	4	41.599514	465.740254	(118, 266, 23)-(118, 267, 22)	1.960691	2.211060	3	NA	NA
local/data/dicom_small_15.gd	(118, 270, 19)-(120, 268, 20)	3.770938	30.104883	1.594112	18	1	#0031ff	2	16.341586	170.004047	(118, 267, 22)-(120, 268, 20)	1.007757	0.984664	2	NA	NA
local/data/dicom_small_15.gd	(118, 270, 19)-(118, 271, 15)	7.192197	72.605895	1.792587	49	8	#00d4ff	1	7.192197	72.605895	(118, 270, 19)-(120, 268, 20)	1.124505	1.907270	0	NA	NA
local/data/dicom_small_15.gd	(118, 270, 19)-(120, 273, 21)	5.378451	67.293269	1.995640	43	5	#76ff7fffffffffffff8a	1	5.378451	67.293269	(118, 270, 19)-(120, 268, 20)	1.251882	1.426290	0	NA	NA
local/data/dicom_small_15.gd	(120, 268, 20)-(124, 274, 14)	11.854572	131.044786	1.875824	100	26	#ff087ffffffffffffe0b	1	11.854572	131.044786	(118, 267, 22)-(120, 268, 20)	1.185848	3.095457	0	NA	NA
local/data/dicom_small_15.gd	(120, 268, 20)-(125, 270, 24)	9.573687	134.586537	2.115370	98	22	#00d6ff	1	9.573687	134.586537	(118, 267, 22)-(120, 268, 20)	1.337283	2.499873	0	NA	NA
local/data/dicom_small_15.gd	(118, 266, 23)-(118, 273, 27)	11.458059	274.485701	2.761400	179	24	#ff8b7ffffffffffffe8e	1	11.458059	274.485701	(118, 263, 22)-(118, 266, 23)	1.587488	2.795683	0	NA	NA
local/data/dicom_small_15.gd	(118, 263, 22)-(119, 264, 20)	3.362529	17.708755	1.294750	16	6	#ed00ff	3	49.715820	869.499865	(117, 262, 24)-(118, 263, 22)	1.054093	1.000000	2	NA	NA
local/data/dicom_small_15.gd	(119, 264, 20)-(121, 263, 18)	3.829669	26.563132	1.485881	25	10	#ff00e7	2	29.404139	630.431674	(118, 263, 22)-(119, 264, 20)	1.147620	1.138925	2	NA	NA
local/data/dicom_small_15.gd	(120, 264, 10)-(121, 263, 18)	13.653261	357.716849	2.887863	268	66	#ffe07ffffffffffffee3	1	13.653261	357.716849	(119, 264, 20)-(121, 263, 18)	1.943535	3.565129	0	NA	NA
local/data/dicom_small_15.gd	(121, 263, 18)-(123, 262, 11)	11.921210	246.151693	2.563695	177	38	#00bdff	1	11.921210	246.151693	(119, 264, 20)-(121, 263, 18)	1.725370	3.112857	0	NA	NA
local/data/dicom_small_15.gd	(119, 264, 20)-(121, 269, 11)	16.949152	221.359436	2.038920	164	39	#00e9ff	1	16.949152	221.359436	(118, 263, 22)-(119, 264, 20)	1.574759	5.040597	0	NA	NA
local/data/dicom_small_15.gd	(118, 261, 25)-(125, 266, 26)	12.130462	313.444962	2.867920	224	47	#ffa47ffffffffffffea7	1	12.130462	313.444962	(118, 260, 26)-(118, 261, 25)	3.554784	7.003526	0	NA	NA
local/data/dicom_small_15.gd	(120, 259, 30)-(124, 260, 29)	6.744935	185.941926	2.962271	149	44	#69ff7fffffffffffff97	1	6.744935	185.941926	(118, 262, 35)-(120, 259, 30)	0.983892	0.797546	0	NA	NA
local/data/dicom_small_15.gd	(121, 262, 39)-(122, 263, 39)	1.673320	3.541751	0.820814	2	0	#ff00cd	36	580.479148	6511.509176	(115, 257, 49)-(121, 262, 39)	0.244221	0.091870	2	NA	NA
local/data/dicom_small_15.gd	(119, 269, 38)-(122, 263, 39)	10.216113	194.796304	2.463614	172	62	#80ff7fffffffffffff80	1	10.216113	194.796304	(121, 262, 39)-(122, 263, 39)	3.001429	6.105295	0	NA	NA
local/data/dicom_small_15.gd	(122, 263, 39)-(126, 265, 45)	11.021866	396.676110	3.384664	262	38	#ff6d7ffffffffffffe70	35	568.589715	6313.171121	(121, 262, 39)-(122, 263, 39)	4.123547	6.586825	2	1.41124262098	0.888758961883
local/data/dicom_small_15.gd	(126, 265, 45)-(128, 267, 47)	4.195235	56.668016	2.073557	68	36	#ff006e	31	506.124176	5618.987929	(122, 263, 39)-(126, 265, 45)	0.612633	0.380628	2	NA	NA
local/data/dicom_small_15.gd	(128, 267, 47)-(132, 275, 51)	13.247872	873.041616	4.580042	556	63	#ff00cd	26	437.989238	4763.655067	(126, 265, 45)-(128, 267, 47)	2.208786	3.157838	2	1.52649878752	1.3514563297
local/data/dicom_small_15.gd	(129, 278, 55)-(132, 275, 51)	7.557764	164.691421	2.633685	112	19	#ff00b5	3	46.094293	348.862471	(128, 267, 47)-(132, 275, 51)	0.575035	0.570489	2	0.804264999067	NA
local/data/dicom_small_15.gd	(123, 291, 56)-(129, 278, 55)	18.871267	122.190409	1.435632	71	2	#ff00aa	1	18.871267	122.190409	(129, 278, 55)-(132, 275, 51)	0.545104	2.496938	0	NA	NA
local/data/dicom_small_15.gd	(129, 278, 55)-(130, 278, 56)	1.732051	3.541751	0.806777	2	0	#ff0029	2	19.665262	61.980642	(129, 278, 55)-(132, 275, 51)	0.306330	0.229175	2	NA	NA
local/data/dicom_small_15.gd	(125, 274, 60)-(130, 278, 56)	9.698224	26.563132	0.933724	15	0	#c0ff7fffffffffffff40	1	9.698224	26.563132	(129, 278, 55)-(130, 278, 56)	1.157350	5.599272	0	NA	NA
local/data/dicom_small_15.gd	(130, 278, 56)-(135, 281, 58)	8.234987	31.875759	1.110002	20	2	#0010ff	1	8.234987	31.875759	(129, 278, 55)-(130, 278, 56)	1.375847	4.754472	0	NA	NA
local/data/dicom_small_15.gd	(132, 275, 51)-(136, 280, 50)	8.300794	262.089572	3.170225	168	20	#ff007a	23	378.647073	3541.750979	(128, 267, 47)-(132, 275, 51)	0.692183	0.626576	2	2.9715301223	NA
local/data/dicom_small_15.gd	(136, 280, 50)-(136, 290, 50)	15.621379	364.800351	2.726421	220	14	#00ffbe	21	349.314533	3111.428235	(132, 275, 51)-(136, 280, 50)	0.860009	1.881914	2	1.27881631584	3.25601509528
local/data/dicom_small_15.gd	(134, 295, 51)-(136, 290, 50)	8.300794	99.169027	1.950084	59	3	#00ff9f	20	318.713231	2679.334616	(136, 280, 50)-(136, 290, 50)	0.715254	0.531374	2	1.12487581597	NA
local/data/dicom_small_15.gd	(132, 297, 52)-(134, 295, 51)	3.770938	8.854377	0.864529	5	0	#ff000e	19	279.487721	2431.412047	(134, 295, 51)-(136, 290, 50)	0.443329	0.454286	2	NA	NA
local/data/dicom_small_15.gd	(129, 308, 52)-(132, 297, 52)	14.485688	83.231148	1.352379	47	0	#00ddff	2	30.165798	131.044786	(132, 297, 52)-(134, 295, 51)	1.564296	3.841402	2	1.62653200465	1.3037787841
local/data/dicom_small_15.gd	(128, 309, 53)-(129, 308, 52)	2.097618	3.541751	0.733113	2	0	#ff5f7ffffffffffffe62	1	2.097618	3.541751	(129, 308, 52)-(132, 297, 52)	0.542091	0.144806	0	NA	NA
local/data/dicom_small_15.gd	(129, 308, 52)-(131, 317, 52)	13.582492	44.271887	1.018590	25	0	#af00ff	1	13.582492	44.271887	(129, 308, 52)-(132, 297, 52)	0.753184	0.937649	0	NA	NA
local/data/dicom_small_15.gd	(130, 295, 51)-(132, 297, 52)	3.770938	12.396128	1.022924	8	1	#2600ff	17	245.550985	2291.512884	(132, 297, 52)-(134, 295, 51)	1.183216	1.000000	2	NA	NA
local/data/dicom_small_15.gd	(128, 294, 50)-(130, 295, 51)	3.280834	14.167004	1.172390	10	2	#00ff20	16	223.172633	2224.219615	(130, 295, 51)-(132, 297, 52)	1.146116	0.870031	2	NA	NA
local/data/dicom_small_15.gd	(125, 297, 46)-(128, 294, 50)	9.332657	132.815662	2.128370	83	8	#00d6ff	13	184.696949	1981.609673	(128, 294, 50)-(130, 295, 51)	1.815412	2.844599	2	NA	NA
local/data/dicom_small_15.gd	(119, 289, 43)-(125, 297, 46)	15.345490	398.446985	2.874882	293	68	#00ff98	8	110.320813	1202.424458	(125, 297, 46)-(128, 294, 50)	1.350744	1.644279	2	1.1905125251	0.905275357583
local/data/dicom_small_15.gd	(116, 290, 41)-(119, 289, 43)	5.012884	30.104883	1.382610	17	0	#8600ff	2	15.255813	61.980642	(119, 289, 43)-(125, 297, 46)	0.480928	0.326668	2	1.73635436395	NA
local/data/dicom_small_15.gd	(113, 284, 41)-(116, 290, 41)	8.569608	28.334008	1.025885	16	0	#005dff	1	8.569608	28.334008	(116, 290, 41)-(119, 289, 43)	0.741991	1.709516	0	NA	NA
local/data/dicom_small_15.gd	(115, 291, 41)-(116, 290, 41)	1.673320	3.541751	0.820814	2	0	#ff0066	1	1.673320	3.541751	(116, 290, 41)-(119, 289, 43)	0.593670	0.333804	0	NA	NA
local/data/dicom_small_15.gd	(119, 289, 43)-(120, 282, 42)	9.321451	97.398152	1.823722	64	9	#ffb27ffffffffffffeb5	6	79.719511	741.996830	(119, 289, 43)-(125, 297, 46)	0.634364	0.607439	2	NA	NA
local/data/dicom_small_15.gd	(114, 281, 43)-(120, 282, 42)	9.687018	86.772899	1.688582	64	15	#0091ff	1	9.687018	86.772899	(119, 289, 43)-(120, 282, 42)	0.925899	1.039218	0	NA	NA
local/data/dicom_small_15.gd	(120, 282, 42)-(130, 281, 41)	17.515989	260.318697	2.175006	178	31	#ff217ffffffffffffe24	5	60.711042	557.825779	(119, 289, 43)-(120, 282, 42)	1.192619	1.879106	2	NA	0.711016248537
local/data/dicom_small_15.gd	(129, 283, 40)-(130, 281, 41)	3.280834	8.854377	0.926855	13	8	#00ff04	1	3.280834	8.854377	(120, 282, 42)-(130, 281, 41)	0.426139	0.187305	0	NA	NA
local/data/dicom_small_15.gd	(130, 281, 41)-(133, 277, 39)	10.522949	171.774923	2.279482	119	22	#00c4ff	4	39.914219	288.652705	(120, 282, 42)-(130, 281, 41)	1.048035	0.600762	2	0.94273638268	0.67406693964
local/data/dicom_small_15.gd	(133, 277, 39)-(135, 275, 39)	3.346640	12.396128	1.085834	7	0	#00ff25	3	25.196035	100.939903	(130, 281, 41)-(133, 277, 39)	0.476351	0.318033	2	NA	NA
local/data/dicom_small_15.gd	(135, 275, 39)-(137, 273, 40)	3.770938	10.625253	0.947044	6	0	#00ffb2	1	3.770938	10.625253	(133, 277, 39)-(135, 275, 39)	0.872181	1.126783	0	NA	NA
local/data/dicom_small_15.gd	(135, 275, 39)-(139, 276, 42)	6.744935	35.417510	1.292841	21	1	#00ffdf	2	18.078457	77.918522	(133, 277, 39)-(135, 275, 39)	1.190643	2.015435	2	3.47810569848	NA
local/data/dicom_small_15.gd	(138, 274, 44)-(139, 276, 42)	3.829669	8.854377	0.857874	5	0	#ff0075	1	3.829669	8.854377	(135, 275, 39)-(139, 276, 42)	0.663557	0.567784	0	NA	NA
local/data/dicom_small_15.gd	(139, 276, 42)-(144, 277, 42)	7.503854	33.646634	1.194686	19	0	#bbff7fffffffffffff45	1	7.503854	33.646634	(135, 275, 39)-(139, 276, 42)	0.924078	1.112517	0	NA	NA
local/data/dicom_small_15.gd	(133, 277, 39)-(135, 279, 39)	4.195235	15.937879	1.099669	12	3	#90ff7fffffffffffff70	1	4.195235	15.937879	(130, 281, 41)-(133, 277, 39)	0.482421	0.398675	0	NA	NA
local/data/dicom_small_15.gd	(125, 297, 46)-(129, 304, 45)	11.640358	288.652705	2.809504	194	31	#ff0097	5	65.043479	646.369554	(125, 297, 46)-(128, 294, 50)	1.320027	1.247272	2	0.953220696625	0.510381393197
local/data/dicom_small_15.gd	(129, 304, 45)-(129, 305, 44)	1.732051	3.541751	0.806777	2	0	#ff0012	2	26.410197	237.297316	(125, 297, 46)-(129, 304, 45)	0.287160	0.148797	2	NA	NA
local/data/dicom_small_15.gd	(127, 307, 43)-(129, 305, 44)	3.770938	30.104883	1.594112	20	3	#00f8ff	1	3.770938	30.104883	(129, 304, 45)-(129, 305, 44)	1.975901	2.177152	0	NA	NA
local/data/dicom_small_15.gd	(129, 305, 44)-(133, 317, 50)	20.907209	203.650681	1.760840	128	13	#00fcff	1	20.907209	203.650681	(129, 304, 45)-(129, 305, 44)	2.182560	12.070783	0	NA	NA
local/data/dicom_small_15.gd	(129, 304, 45)-(132, 303, 44)	4.588587	53.126265	1.919730	34	4	#ff8c7ffffffffffffe8f	3	26.992923	120.419533	(125, 297, 46)-(129, 304, 45)	0.683299	0.394196	2	1.00811635586	NA
local/data/dicom_small_15.gd	(132, 303, 44)-(133, 304, 43)	2.097618	3.541751	0.733113	2	0	#0058ff	1	2.097618	3.541751	(129, 304, 45)-(132, 303, 44)	0.381883	0.457138	0	NA	NA
local/data/dicom_small_15.gd	(132, 303, 44)-(136, 306, 45)	7.476069	33.646634	1.196904	19	0	#ff007ffffffffffffe03	2	20.306719	63.751518	(129, 304, 45)-(132, 303, 44)	0.623475	1.629275	2	2.3383751696	NA
local/data/dicom_small_15.gd	(136, 306, 45)-(138, 304, 46)	3.770938	10.625253	0.947044	6	0	#ff00c7	1	3.770938	10.625253	(132, 303, 44)-(136, 306, 45)	0.791245	0.504401	0	NA	NA
local/data/dicom_small_15.gd	(136, 306, 45)-(140, 312, 45)	9.059712	19.479630	0.827291	11	0	#1bff7fffffffffffffe5	1	9.059712	19.479630	(132, 303, 44)-(136, 306, 45)	0.691192	1.211828	0	NA	NA
local/data/dicom_small_15.gd	(128, 294, 50)-(130, 287, 55)	12.598433	127.503035	1.794845	77	5	#ff004c	3	35.194851	228.442938	(128, 294, 50)-(130, 295, 51)	1.530929	3.840010	2	2.14207181695	1.18389775692
local/data/dicom_small_15.gd	(128, 282, 59)-(130, 287, 55)	8.842553	56.668016	1.428253	33	1	#00ff77	1	8.842553	56.668016	(128, 294, 50)-(130, 287, 55)	0.795753	0.701877	0	NA	NA
local/data/dicom_small_15.gd	(130, 287, 55)-(131, 289, 58)	5.094580	21.250506	1.152273	13	1	#ff00dd	2	13.753865	44.271887	(128, 294, 50)-(130, 287, 55)	0.641990	0.404382	2	3.07196848851	4.30243093258
local/data/dicom_small_15.gd	(131, 289, 58)-(131, 291, 60)	4.195235	10.625253	0.897876	7	1	#00ffe2	1	4.195235	10.625253	(130, 287, 55)-(131, 289, 58)	0.779222	0.823470	0	NA	NA
local/data/dicom_small_15.gd	(131, 289, 58)-(134, 290, 59)	4.464050	12.396128	0.940164	7	0	#ff002d	1	4.464050	12.396128	(130, 287, 55)-(131, 289, 58)	0.815921	0.876235	0	NA	NA
local/data/dicom_small_15.gd	(130, 295, 51)-(131, 303, 60)	18.607414	54.897140	0.969074	32	1	#00ffb6	1	18.607414	54.897140	(130, 295, 51)-(132, 297, 52)	0.947357	4.934426	0	NA	NA
local/data/dicom_small_15.gd	(134, 295, 51)-(142, 317, 49)	30.924716	148.753541	1.237388	84	0	#0042ff	1	30.924716	148.753541	(134, 295, 51)-(136, 290, 50)	0.634531	3.725513	0	NA	NA
local/data/dicom_small_15.gd	(136, 290, 50)-(140, 299, 45)	14.979923	67.293269	1.195793	41	3	#ff5b7ffffffffffffe5e	1	14.979923	67.293269	(136, 280, 50)-(136, 290, 50)	0.438594	0.958937	0	NA	NA
local/data/dicom_small_15.gd	(136, 280, 50)-(140, 280, 47)	7.235039	115.106907	2.250377	75	10	#00ff07	2	21.031746	168.233172	(132, 275, 51)-(136, 280, 50)	0.709848	0.871608	2	0.975303561198	NA
local/data/dicom_small_15.gd	(140, 280, 47)-(143, 283, 43)	7.659337	30.104883	1.118531	18	1	#0078ff	1	7.659337	30.104883	(136, 280, 50)-(140, 280, 47)	0.497041	1.058645	0	NA	NA
local/data/dicom_small_15.gd	(140, 280, 47)-(144, 278, 48)	6.137370	23.021381	1.092697	14	1	#00ff03	1	6.137370	23.021381	(136, 280, 50)-(140, 280, 47)	0.485562	0.848284	0	NA	NA
local/data/dicom_small_15.gd	(128, 267, 47)-(136, 261, 44)	15.470027	297.507082	2.474162	206	38	#7aff7fffffffffffff86	5	63.939703	798.664846	(126, 265, 45)-(128, 267, 47)	1.193197	3.687523	2	0.930832734667	0.621391627131
local/data/dicom_small_15.gd	(136, 260, 43)-(136, 261, 44)	1.732051	3.541751	0.806777	2	0	#b5ff7fffffffffffff4b	4	38.868205	428.551869	(128, 267, 47)-(136, 261, 44)	0.326081	0.111962	2	NA	NA
local/data/dicom_small_15.gd	(133, 260, 42)-(136, 260, 43)	5.927286	51.355389	1.660696	31	2	#a300ff	3	33.306485	407.301363	(136, 260, 43)-(136, 261, 44)	2.058431	3.422120	2	NA	NA
local/data/dicom_small_15.gd	(132, 256, 44)-(133, 260, 42)	7.176309	63.751518	1.681589	46	10	#ff857ffffffffffffe88	1	7.176309	63.751518	(133, 260, 42)-(136, 260, 43)	1.012581	1.210724	0	NA	NA
local/data/dicom_small_15.gd	(132, 264, 40)-(133, 260, 42)	7.176309	139.899164	2.491048	89	10	#00ff63	2	20.202891	292.194456	(133, 260, 42)-(136, 260, 43)	1.500002	1.210724	2	1.28893211057	NA
local/data/dicom_small_15.gd	(131, 270, 38)-(132, 264, 40)	10.928964	148.753541	2.081466	101	17	#0600ff	1	10.928964	148.753541	(132, 264, 40)-(133, 260, 42)	0.835578	1.522923	0	NA	NA
local/data/dicom_small_15.gd	(132, 264, 40)-(133, 263, 39)	2.097618	3.541751	0.733113	2	0	#0057ff	1	2.097618	3.541751	(132, 264, 40)-(133, 260, 42)	0.294299	0.292298	0	NA	NA
local/data/dicom_small_15.gd	(136, 260, 43)-(137, 258, 41)	3.829669	17.708755	1.213217	10	0	#00ff88	1	3.829669	17.708755	(136, 260, 43)-(136, 261, 44)	1.503781	2.211060	0	NA	NA
local/data/dicom_small_15.gd	(136, 261, 44)-(142, 263, 41)	9.601471	72.605895	1.551465	45	4	#ff0026	1	9.601471	72.605895	(128, 267, 47)-(136, 261, 44)	0.627067	0.620650	0	NA	NA
local/data/dicom_small_15.gd	(126, 265, 45)-(129, 263, 48)	5.927286	79.689397	2.068699	66	21	#4400ff	4	51.443673	297.507082	(122, 263, 39)-(126, 265, 45)	0.611198	0.537775	2	2.37362878056	NA
local/data/dicom_small_15.gd	(127, 260, 51)-(129, 263, 48)	5.927286	35.417510	1.379133	36	16	#ff0089	1	5.927286	35.417510	(126, 265, 45)-(129, 263, 48)	0.666667	1.000000	0	NA	NA
local/data/dicom_small_15.gd	(129, 263, 48)-(132, 261, 51)	5.927286	53.126265	1.689086	39	9	#ff0074	3	39.589101	182.400175	(126, 265, 45)-(129, 263, 48)	0.816497	1.000000	2	1.98149676788	NA
local/data/dicom_small_15.gd	(129, 250, 52)-(132, 261, 51)	16.132192	69.064144	1.167360	39	0	#0018ff	1	16.132192	69.064144	(129, 263, 48)-(132, 261, 51)	0.691119	2.721683	0	NA	NA
local/data/dicom_small_15.gd	(132, 261, 51)-(134, 260, 53)	3.829669	17.708755	1.213217	10	0	#ff3f7ffffffffffffe42	2	17.529623	60.209767	(129, 263, 48)-(132, 261, 51)	0.718268	0.646108	2	3.4721194258	NA
local/data/dicom_small_15.gd	(132, 256, 55)-(134, 260, 53)	6.686205	19.479630	0.962998	16	5	#2c00ff	1	6.686205	19.479630	(132, 261, 51)-(134, 260, 53)	0.793756	1.745896	0	NA	NA
local/data/dicom_small_15.gd	(134, 260, 53)-(139, 260, 55)	7.013749	23.021381	1.022152	13	0	#ff307ffffffffffffe33	1	7.013749	23.021381	(132, 261, 51)-(134, 260, 53)	0.842514	1.831425	0	NA	NA
local/data/dicom_small_16.gd	(109, 246, 28)-(114, 257, 36)	21.016688	1916.087280	5.387045	1277	195	#00ceff	156	2981.658938	49742.121630	NA	NA	NA	2	0.759771380916	0.592639049161
local/data/dicom_small_16.gd	(114, 257, 36)-(114, 258, 37)	1.732051	3.541751	0.806777	2	0	#acff7fffffffffffff54	6	135.371146	6796.620129	(109, 246, 28)-(114, 257, 36)	0.149763	0.082413	2	NA	NA
local/data/dicom_small_16.gd	(111, 254, 41)-(114, 258, 37)	8.024904	253.235195	3.169328	191	48	#007aff	1	8.024904	253.235195	(114, 257, 36)-(114, 258, 37)	3.928379	4.633180	0	NA	NA
local/data/dicom_small_16.gd	(113, 261, 37)-(114, 258, 37)	4.039752	85.002024	2.587989	84	36	#5600ff	5	125.614192	6539.843183	(114, 257, 36)-(114, 258, 37)	3.207810	2.332352	2	NA	NA
local/data/dicom_small_16.gd	(109, 262, 41)-(113, 261, 37)	7.293770	253.235195	3.324383	203	60	#00ffeb	1	7.293770	253.235195	(113, 261, 37)-(114, 258, 37)	1.284543	1.805499	0	NA	NA
local/data/dicom_small_16.gd	(113, 261, 37)-(114, 268, 38)	10.301659	444.489748	3.705974	332	81	#00fff5	4	114.280670	6201.605965	(113, 261, 37)-(114, 258, 37)	1.431990	2.550072	2	2.77569402467	NA
local/data/dicom_small_16.gd	(108, 269, 39)-(114, 268, 38)	10.822709	357.716849	3.243596	259	57	#fd00ff	1	10.822709	357.716849	(113, 261, 37)-(114, 268, 38)	0.875234	1.050579	0	NA	NA
local/data/dicom_small_16.gd	(114, 268, 38)-(114, 270, 38)	3.346640	61.980642	2.428000	71	36	#ff006e	3	93.156302	5399.399368	(113, 261, 37)-(114, 268, 38)	0.655158	0.324864	2	NA	NA
local/data/dicom_small_16.gd	(113, 273, 42)-(114, 270, 38)	6.826630	175.316673	2.859127	128	29	#ffb47ffffffffffffeb7	1	6.826630	175.316673	(114, 268, 38)-(114, 270, 38)	1.177565	2.039846	0	NA	NA
local/data/dicom_small_16.gd	(114, 270, 38)-(114, 287, 35)	22.741384	1924.941657	5.190694	1168	81	#4400ff	2	82.983031	5162.102052	(114, 268, 38)-(114, 270, 38)	2.137848	6.795288	2	1.9687853113	NA
local/data/dicom_small_16.gd	(108, 317, 24)-(114, 287, 35)	51.274557	3012.259208	4.324344	1828	127	#08ff7ffffffffffffff8	1	51.274557	3012.259208	(114, 270, 38)-(114, 287, 35)	0.833096	2.254681	0	NA	NA
local/data/dicom_small_16.gd	(109, 289, 35)-(114, 287, 35)	8.967090	224.901187	2.825499	159	32	#ff00f9	1	8.967090	224.901187	(114, 270, 38)-(114, 287, 35)	0.544339	0.394307	0	NA	NA
local/data/dicom_small_16.gd	(114, 257, 36)-(121, 261, 29)	13.586623	609.181168	3.777831	438	94	#d700ff	150	2846.287792	42945.501501	(109, 246, 28)-(114, 257, 36)	0.701281	0.646468	2	1.27279977583	0.747386356747
local/data/dicom_small_16.gd	(120, 262, 27)-(121, 261, 29)	3.362529	21.250506	1.418328	22	10	#00ff04	145	2706.084665	41507.550603	(114, 257, 36)-(121, 261, 29)	0.375434	0.247488	2	NA	NA
local/data/dicom_small_16.gd	(115, 259, 24)-(120, 262, 27)	9.639493	463.969378	3.914196	373	111	#00adff	118	2165.030117	37365.472833	(120, 262, 27)-(121, 261, 29)	2.759726	2.866739	2	NA	NA
local/data/dicom_small_16.gd	(111, 261, 17)-(115, 259, 24)	12.388350	649.911305	4.086442	531	164	#ffb47ffffffffffffeb7	117	2146.606802	36462.326333	(115, 259, 24)-(120, 262, 27)	1.044005	1.285166	3	20.6626809186	NA
local/data/dicom_small_16.gd	(107, 254, 13)-(111, 261, 17)	13.893459	727.829826	4.083521	588	177	#00a1ff	1	13.893459	727.829826	(111, 261, 17)-(115, 259, 24)	0.999285	1.121494	0	NA	NA
local/data/dicom_small_16.gd	(111, 261, 17)-(111, 262, 16)	1.732051	3.541751	0.806777	2	0	#001aff	115	2108.540357	34673.742088	(111, 261, 17)-(115, 259, 24)	0.197428	0.139813	2	NA	NA
local/data/dicom_small_16.gd	(110, 263, 16)-(111, 262, 16)	1.673320	3.541751	0.820814	2	0	#ff7e7ffffffffffffe81	26	525.776603	7823.727913	(111, 261, 17)-(111, 262, 16)	1.017398	0.966092	2	NA	NA
local/data/dicom_small_16.gd	(102, 267, 20)-(110, 263, 16)	15.901400	765.018212	3.913301	618	186	#0081ff	25	505.255670	7131.315597	(110, 263, 16)-(111, 262, 16)	4.767588	9.502904	2	NA	5.28314282883
local/data/dicom_small_16.gd	(93, 270, 23)-(102, 267, 20)	15.470027	876.583367	4.246940	640	145	#94ff7fffffffffffff6c	24	478.465754	5930.662015	(102, 267, 20)-(110, 263, 16)	1.085258	0.972872	2	1.24299688505	0.549250953905
local/data/dicom_small_16.gd	(88, 269, 23)-(93, 270, 23)	7.386392	345.320720	3.857627	262	67	#9eff7fffffffffffff62	22	445.579436	4655.631662	(93, 270, 23)-(102, 267, 20)	0.908331	0.477465	2	NA	NA
local/data/dicom_small_16.gd	(74, 273, 23)-(88, 269, 23)	20.485856	972.210644	3.886675	645	96	#f700ff	18	348.931557	3336.329423	(88, 269, 23)-(93, 270, 23)	1.007530	2.773459	3	1.41620009168	0.978854181051
local/data/dicom_small_16.gd	(69, 267, 23)-(74, 273, 23)	10.398412	161.149670	2.221039	132	41	#a200ff	3	55.297731	476.365507	(74, 273, 23)-(88, 269, 23)	0.571450	0.507590	3	1.87689452094	NA
local/data/dicom_small_16.gd	(61, 252, 34)-(69, 267, 23)	28.632352	255.006071	1.683728	155	11	#3b00ff	1	28.632352	255.006071	(69, 267, 23)-(74, 273, 23)	0.758081	2.753531	0	NA	NA
local/data/dicom_small_16.gd	(65, 260, 20)-(69, 267, 23)	14.169349	56.668016	1.128286	43	11	#0086ff	1	14.169349	56.668016	(69, 267, 23)-(74, 273, 23)	0.507999	1.362646	0	NA	NA
local/data/dicom_small_16.gd	(68, 268, 22)-(69, 267, 23)	2.097618	3.541751	0.733113	2	0	#d0ff7fffffffffffff30	1	2.097618	3.541751	(69, 267, 23)-(74, 273, 23)	0.330077	0.201725	0	NA	NA
local/data/dicom_small_16.gd	(71, 276, 24)-(74, 273, 23)	5.444258	51.355389	1.732801	39	10	#4cff7fffffffffffffb4	12	244.924027	1707.123972	(74, 273, 23)-(88, 269, 23)	0.445831	0.265757	2	NA	NA
local/data/dicom_small_16.gd	(69, 276, 30)-(71, 276, 24)	12.672221	191.254553	2.191818	158	50	#00ffb3	2	44.336333	378.967355	(71, 276, 24)-(74, 273, 23)	1.264899	2.327631	2	1.61530871016	NA
local/data/dicom_small_16.gd	(57, 281, 37)-(69, 276, 30)	20.723941	99.169027	1.234175	57	1	#ff157ffffffffffffe18	1	20.723941	99.169027	(69, 276, 30)-(71, 276, 24)	0.563083	1.635383	0	NA	NA
local/data/dicom_small_16.gd	(69, 276, 30)-(75, 277, 35)	10.940171	88.543774	1.605063	50	0	#00a5ff	1	10.940171	88.543774	(69, 276, 30)-(71, 276, 24)	0.732297	0.863319	0	NA	NA
local/data/dicom_small_16.gd	(69, 277, 24)-(71, 276, 24)	2.856536	53.126265	2.433099	34	4	#00ff97	10	195.143436	1276.801228	(71, 276, 24)-(74, 273, 23)	1.404142	0.524688	2	0.959381350296	NA
local/data/dicom_small_16.gd	(67, 275, 25)-(69, 277, 24)	3.770938	28.334008	1.546516	18	2	#00c8ff	1	3.770938	28.334008	(69, 277, 24)-(71, 276, 24)	0.635616	1.320109	0	NA	NA
local/data/dicom_small_16.gd	(68, 278, 24)-(69, 277, 24)	1.673320	3.541751	0.820814	2	0	#69ff7fffffffffffff97	9	188.515962	1195.340956	(69, 277, 24)-(71, 276, 24)	0.337353	0.585786	2	NA	NA
local/data/dicom_small_16.gd	(56, 278, 20)-(68, 278, 24)	17.249602	69.064144	1.128917	43	4	#ff0068	1	17.249602	69.064144	(68, 278, 24)-(69, 277, 24)	1.375363	10.308609	0	NA	NA
local/data/dicom_small_16.gd	(66, 284, 26)-(68, 278, 24)	9.908307	228.442938	2.709032	136	7	#7dff7fffffffffffff83	8	169.593040	1122.735060	(68, 278, 24)-(69, 277, 24)	3.300423	5.921346	2	1.17317817758	NA
local/data/dicom_small_16.gd	(64, 289, 27)-(66, 284, 26)	9.273926	100.939903	1.861336	62	5	#00ff46	7	130.219123	777.414340	(66, 284, 26)-(68, 278, 24)	0.687085	0.935975	2	3.21449696493	NA
local/data/dicom_small_16.gd	(60, 295, 23)-(64, 289, 27)	11.597516	86.772899	1.543244	55	6	#00e9ff	2	27.981945	127.503035	(64, 289, 27)-(66, 284, 26)	0.829106	1.250551	2	1.1691390649	NA
local/data/dicom_small_16.gd	(54, 303, 18)-(60, 295, 23)	14.652378	37.188385	0.898824	21	0	#ff607ffffffffffffe63	1	14.652378	37.188385	(60, 295, 23)-(64, 289, 27)	0.582425	1.263407	0	NA	NA
local/data/dicom_small_16.gd	(60, 295, 23)-(60, 296, 24)	1.732051	3.541751	0.806777	2	0	#ad00ff	1	1.732051	3.541751	(60, 295, 23)-(64, 289, 27)	0.522780	0.149347	0	NA	NA
local/data/dicom_small_16.gd	(63, 290, 29)-(64, 289, 27)	3.464102	23.021381	1.454439	13	0	#ff0066	5	92.963252	548.971402	(64, 289, 27)-(66, 284, 26)	0.781395	0.373531	2	NA	NA
local/data/dicom_small_16.gd	(62, 296, 30)-(63, 290, 29)	10.947246	129.273911	1.938778	74	1	#ff001b	4	85.303915	513.553892	(63, 290, 29)-(64, 289, 27)	1.333008	3.160198	2	1.72203837077	NA
local/data/dicom_small_16.gd	(61, 297, 30)-(62, 296, 30)	1.673320	3.541751	0.820814	2	0	#0073ff	2	31.732863	120.419533	(62, 296, 30)-(63, 290, 29)	0.423367	0.152853	2	NA	NA
local/data/dicom_small_16.gd	(52, 313, 27)-(61, 297, 30)	25.595493	99.169027	1.110533	56	0	#ed00ff	1	25.595493	99.169027	(61, 297, 30)-(62, 296, 30)	1.352966	15.296233	0	NA	NA
local/data/dicom_small_16.gd	(58, 296, 29)-(61, 297, 30)	4.464050	17.708755	1.123711	11	1	#b4ff7fffffffffffff4c	1	4.464050	17.708755	(61, 297, 30)-(62, 296, 30)	1.369021	2.667780	0	NA	NA
local/data/dicom_small_16.gd	(62, 296, 30)-(67, 309, 33)	19.229758	168.233172	1.668760	96	1	#ff00e7	2	42.623805	263.860448	(62, 296, 30)-(63, 290, 29)	0.860728	1.756584	2	1.73124230416	1.40076778708
local/data/dicom_small_16.gd	(65, 317, 33)-(67, 309, 33)	10.445936	28.334008	0.929192	16	0	#ffe07ffffffffffffee3	1	10.445936	28.334008	(62, 296, 30)-(67, 309, 33)	0.556816	0.543217	0	NA	NA
local/data/dicom_small_16.gd	(67, 309, 33)-(71, 317, 32)	12.948111	67.293269	1.286198	38	0	#00bdff	1	12.948111	67.293269	(62, 296, 30)-(67, 309, 33)	0.770750	0.673337	0	NA	NA
local/data/dicom_small_16.gd	(63, 290, 29)-(65, 288, 31)	4.195235	12.396128	0.969817	8	1	#b700ff	1	4.195235	12.396128	(63, 290, 29)-(64, 289, 27)	0.666798	1.211060	0	NA	NA
local/data/dicom_small_16.gd	(66, 284, 26)-(71, 304, 23)	29.465610	116.877782	1.123656	86	20	#00ff35	1	29.465610	116.877782	(66, 284, 26)-(68, 278, 24)	0.414781	2.973829	0	NA	NA
local/data/dicom_small_16.gd	(72, 275, 21)-(74, 273, 23)	4.195235	24.792257	1.371529	16	2	#0003ff	3	28.223943	180.629300	(74, 273, 23)-(88, 269, 23)	0.352880	0.204787	2	NA	NA
local/data/dicom_small_16.gd	(69, 279, 18)-(72, 275, 21)	8.418255	38.959261	1.213722	23	1	#ffc67ffffffffffffec9	1	8.418255	38.959261	(72, 275, 21)-(74, 273, 23)	0.884941	2.006623	0	NA	NA
local/data/dicom_small_16.gd	(72, 273, 19)-(72, 275, 21)	5.137422	65.522393	2.014871	59	22	#00fff5	2	15.610453	116.877782	(72, 275, 21)-(74, 273, 23)	1.469070	1.224585	2	1.44592360763	NA
local/data/dicom_small_16.gd	(70, 272, 16)-(72, 273, 19)	5.094580	23.021381	1.199324	14	1	#2900ff	1	5.094580	23.021381	(72, 273, 19)-(72, 275, 21)	0.595236	0.991661	0	NA	NA
local/data/dicom_small_16.gd	(72, 273, 19)-(74, 270, 17)	5.378451	28.334008	1.294942	29	13	#ff0010	1	5.378451	28.334008	(72, 273, 19)-(72, 275, 21)	0.642692	1.046916	0	NA	NA
local/data/dicom_small_16.gd	(76, 261, 24)-(88, 269, 23)	19.523930	554.284028	3.006129	410	97	#ff717ffffffffffffe74	4	89.261486	973.981519	(88, 269, 23)-(93, 270, 23)	0.779269	2.643230	2	1.22985637725	1.37221501935
local/data/dicom_small_16.gd	(69, 259, 20)-(76, 261, 24)	12.306655	70.835020	1.353565	42	2	#0076ff	1	12.306655	70.835020	(76, 261, 24)-(88, 269, 23)	0.450268	0.630337	0	NA	NA
local/data/dicom_small_16.gd	(73, 255, 28)-(76, 261, 24)	11.247007	148.753541	2.051825	84	0	#ff00e8	3	57.430902	348.862471	(76, 261, 24)-(88, 269, 23)	0.682547	0.576063	2	1.50686234068	NA
local/data/dicom_small_16.gd	(69, 243, 27)-(73, 255, 28)	17.688051	67.293269	1.100451	38	0	#ff0076	1	17.688051	67.293269	(73, 255, 28)-(76, 261, 24)	0.536328	1.572690	0	NA	NA
local/data/dicom_small_16.gd	(72, 254, 30)-(73, 255, 28)	3.362529	23.021381	1.476243	13	0	#00feff	2	28.495844	132.815662	(73, 255, 28)-(76, 261, 24)	0.719478	0.298971	2	3.04586050028	NA
local/data/dicom_small_16.gd	(67, 251, 38)-(72, 254, 30)	13.551688	67.293269	1.257228	38	0	#8900ff	1	13.551688	67.293269	(72, 254, 30)-(73, 255, 28)	0.851641	4.030207	0	NA	NA
local/data/dicom_small_16.gd	(69, 249, 30)-(72, 254, 30)	11.581627	42.501012	1.080786	32	8	#19ff7fffffffffffffe7	1	11.581627	42.501012	(72, 254, 30)-(73, 255, 28)	0.732120	3.444321	0	NA	NA
local/data/dicom_small_16.gd	(92, 271, 24)-(93, 270, 23)	2.097618	3.541751	0.733113	2	0	#2dff7fffffffffffffd3	2	17.416292	398.446985	(93, 270, 23)-(102, 267, 20)	0.172621	0.135592	2	NA	NA
local/data/dicom_small_16.gd	(92, 271, 24)-(92, 274, 27)	5.196152	141.670039	2.945935	109	29	#76ff7fffffffffffff8a	1	5.196152	141.670039	(92, 271, 24)-(93, 270, 23)	4.018391	2.477168	0	NA	NA
local/data/dicom_small_16.gd	(92, 271, 24)-(92, 276, 19)	10.122522	253.235195	2.821907	192	49	#0031ff	1	10.122522	253.235195	(92, 271, 24)-(93, 270, 23)	3.849212	4.825723	0	NA	NA
local/data/dicom_small_16.gd	(96, 261, 20)-(102, 267, 20)	10.888516	435.635370	3.568636	338	92	#28ff7fffffffffffffd8	1	10.888516	435.635370	(102, 267, 20)-(110, 263, 16)	0.911925	0.684752	0	NA	NA
local/data/dicom_small_16.gd	(110, 263, 16)-(114, 273, 21)	18.847613	688.870565	3.410874	570	181	#00d4ff	1	18.847613	688.870565	(110, 263, 16)-(111, 262, 16)	4.155479	11.263603	0	NA	NA
local/data/dicom_small_16.gd	(111, 262, 16)-(112, 263, 15)	2.097618	3.541751	0.733113	2	0	#ff087ffffffffffffe0b	89	1581.031704	26846.472424	(111, 261, 17)-(111, 262, 16)	0.908693	1.211060	2	NA	NA
local/data/dicom_small_16.gd	(111, 265, 13)-(112, 263, 15)	3.829669	23.021381	1.383280	14	1	#00d6ff	7	87.270620	2123.279712	(111, 262, 16)-(112, 263, 15)	1.886858	1.825723	2	NA	NA
local/data/dicom_small_16.gd	(111, 263, 9)-(111, 265, 13)	5.993924	216.046810	3.387220	189	67	#00ff02	2	20.479891	665.849184	(111, 265, 13)-(112, 263, 15)	2.448687	1.565129	2	NA	NA
local/data/dicom_small_16.gd	(107, 261, 5)-(111, 263, 9)	7.659337	309.903211	3.588744	273	98	#ff987ffffffffffffe9b	1	7.659337	309.903211	(111, 263, 9)-(111, 265, 13)	1.059496	1.277850	0	NA	NA
local/data/dicom_small_16.gd	(111, 263, 9)-(114, 262, 5)	6.826630	139.899164	2.554050	110	31	#b5ff7fffffffffffff4b	1	6.826630	139.899164	(111, 263, 9)-(111, 265, 13)	0.754026	1.138925	0	NA	NA
local/data/dicom_small_16.gd	(111, 265, 13)-(111, 267, 12)	3.770938	67.293269	2.383341	60	22	#ff8b7ffffffffffffe8e	5	62.961061	1434.409147	(111, 265, 13)-(112, 263, 15)	1.722963	0.984664	2	NA	NA
local/data/dicom_small_16.gd	(105, 272, 6)-(111, 267, 12)	12.220139	396.676110	3.214438	338	114	#ffa47ffffffffffffea7	1	12.220139	396.676110	(111, 265, 13)-(111, 267, 12)	1.348711	3.240610	0	NA	NA
local/data/dicom_small_16.gd	(111, 267, 12)-(112, 268, 11)	2.097618	3.541751	0.733113	2	0	#00ffdd	4	46.969983	970.439768	(111, 265, 13)-(111, 267, 12)	0.307599	0.556259	2	NA	NA
local/data/dicom_small_16.gd	(112, 268, 11)-(114, 272, 9)	6.561667	175.316673	2.916282	140	41	#0051ff	3	33.375453	603.868542	(111, 267, 12)-(112, 268, 11)	3.977944	3.128152	2	7.9154608344	NA
local/data/dicom_small_16.gd	(110, 276, 6)-(114, 272, 9)	7.966173	189.483677	2.751605	138	31	#8400ff	1	7.966173	189.483677	(112, 268, 11)-(114, 272, 9)	0.943532	1.214047	0	NA	NA
local/data/dicom_small_16.gd	(114, 272, 9)-(119, 275, 8)	8.783822	182.400175	2.570964	129	26	#1c00ff	2	18.847613	239.068191	(112, 268, 11)-(114, 272, 9)	0.881589	1.338657	2	0.945034527961	1.26291618327
local/data/dicom_small_16.gd	(116, 278, 5)-(119, 275, 8)	6.292853	46.042763	1.526096	37	11	#ffcb7ffffffffffffece	1	6.292853	46.042763	(114, 272, 9)-(119, 275, 8)	0.593589	0.716414	0	NA	NA
local/data/dicom_small_16.gd	(119, 275, 8)-(121, 273, 7)	3.770938	10.625253	0.947044	13	7	#e6ff7fffffffffffff1a	1	3.770938	10.625253	(114, 272, 9)-(119, 275, 8)	0.368361	0.429305	0	NA	NA
local/data/dicom_small_16.gd	(112, 268, 11)-(117, 268, 5)	11.496912	363.029475	3.170337	258	53	#0016ff	1	11.496912	363.029475	(111, 267, 12)-(112, 268, 11)	4.324486	5.480938	0	NA	NA
local/data/dicom_small_16.gd	(112, 263, 15)-(115, 266, 15)	5.019960	97.398152	2.485137	87	32	#8aff7fffffffffffff76	82	1491.663466	24719.650961	(111, 262, 16)-(112, 263, 15)	3.389841	2.393172	2	NA	NA
local/data/dicom_small_16.gd	(115, 266, 15)-(118, 276, 19)	18.875398	435.635370	2.710432	323	77	#69ff7fffffffffffff97	80	1466.457193	24220.264073	(112, 263, 15)-(115, 266, 15)	1.090657	3.760069	2	0.946663587388	0.538469915895
local/data/dicom_small_16.gd	(118, 276, 19)-(119, 277, 19)	1.673320	3.541751	0.820814	2	0	#80ff7fffffffffffff80	79	1437.093707	23678.376173	(115, 266, 15)-(118, 276, 19)	0.302835	0.088651	2	NA	NA
local/data/dicom_small_16.gd	(119, 277, 19)-(121, 278, 20)	3.280834	19.479630	1.374749	20	9	#ff6d7ffffffffffffe70	78	1427.761050	23611.082904	(118, 276, 19)-(119, 277, 19)	1.674861	1.960673	2	NA	NA
local/data/dicom_small_16.gd	(120, 279, 21)-(121, 278, 20)	2.097618	3.541751	0.733113	2	0	#4400ff	77	1415.272097	23504.830375	(119, 277, 19)-(121, 278, 20)	0.533271	0.639355	2	NA	NA
local/data/dicom_small_16.gd	(120, 279, 21)-(120, 284, 23)	10.515873	139.899164	2.057832	104	25	#ff0089	1	10.515873	139.899164	(120, 279, 21)-(121, 278, 20)	2.806978	5.013246	0	NA	NA
local/data/dicom_small_16.gd	(120, 279, 21)-(121, 279, 22)	1.732051	3.541751	0.806777	2	0	#ff0074	76	1402.658606	23361.389460	(120, 279, 21)-(121, 278, 20)	1.100482	0.825723	2	NA	NA
local/data/dicom_small_16.gd	(121, 279, 22)-(121, 279, 23)	1.264911	3.541751	0.944070	2	0	#0018ff	75	1396.731320	23329.513701	(120, 279, 21)-(121, 279, 22)	1.170174	0.730297	2	NA	NA
local/data/dicom_small_16.gd	(111, 281, 27)-(121, 279, 23)	17.574720	621.577297	3.355277	433	82	#ff3f7ffffffffffffe42	65	1162.375276	21758.747142	(121, 279, 22)-(121, 279, 23)	3.554057	13.894036	2	NA	NA
local/data/dicom_small_16.gd	(101, 287, 24)-(111, 281, 27)	19.516854	956.272764	3.949217	677	137	#2c00ff	63	1020.439062	19288.375834	(111, 281, 27)-(121, 279, 23)	1.177017	1.110507	2	1.60779486933	0.696625883187
local/data/dicom_small_16.gd	(98, 287, 26)-(101, 287, 24)	5.378451	81.460273	2.195682	70	24	#ff307ffffffffffffe33	2	23.042848	641.056927	(101, 287, 24)-(111, 281, 27)	0.555979	0.275580	2	NA	NA
local/data/dicom_small_16.gd	(92, 281, 26)-(98, 287, 26)	11.737111	428.551869	3.409150	354	112	#ff006e	1	11.737111	428.551869	(98, 287, 26)-(101, 287, 24)	1.552662	2.182247	0	NA	NA
local/data/dicom_small_16.gd	(98, 287, 26)-(99, 289, 29)	5.927286	131.044786	2.652815	102	28	#ff00cd	1	5.927286	131.044786	(98, 287, 26)-(101, 287, 24)	1.208197	1.102043	0	NA	NA
local/data/dicom_small_16.gd	(101, 287, 24)-(104, 292, 22)	9.208120	244.380818	2.906519	211	73	#ff00b5	61	977.879360	17691.046142	(101, 287, 24)-(111, 281, 27)	0.735973	0.471803	2	NA	NA
local/data/dicom_small_16.gd	(95, 285, 16)-(104, 292, 22)	20.112524	1055.441792	4.087040	776	180	#ff00aa	1	20.112524	1055.441792	(101, 287, 24)-(104, 292, 22)	1.406163	2.184216	0	NA	NA
local/data/dicom_small_16.gd	(104, 292, 22)-(104, 293, 21)	1.732051	3.541751	0.806777	2	0	#ff0029	60	948.558716	16391.223533	(101, 287, 24)-(104, 292, 22)	0.277575	0.188100	2	NA	NA
local/data/dicom_small_16.gd	(98, 296, 22)-(104, 293, 21)	9.118443	375.425604	3.620151	285	73	#c0ff7fffffffffffff40	32	509.690376	8009.669840	(104, 292, 22)-(104, 293, 21)	4.487174	5.264535	2	1.16387145208	NA
local/data/dicom_small_16.gd	(93, 303, 15)-(98, 296, 22)	16.466124	414.384865	2.830293	322	88	#0010ff	1	16.466124	414.384865	(98, 296, 22)-(104, 293, 21)	0.781816	1.805804	0	NA	NA
local/data/dicom_small_16.gd	(96, 295, 23)-(98, 296, 22)	3.280834	12.396128	1.096670	9	2	#ff007a	31	484.105810	7219.859371	(98, 296, 22)-(104, 293, 21)	0.302935	0.359802	2	NA	NA
local/data/dicom_small_16.gd	(87, 291, 25)-(96, 295, 23)	15.411296	938.564010	4.402886	621	91	#00ffbe	15	273.243955	4283.747810	(96, 295, 23)-(98, 296, 22)	4.014777	4.697372	2	3.76653009465	NA
local/data/dicom_small_16.gd	(78, 283, 20)-(87, 291, 25)	18.895137	968.668893	4.039594	687	140	#00ff9f	3	48.496491	1190.028329	(87, 291, 25)-(96, 295, 23)	0.917488	1.226058	2	0.632632470155	0.510197808837
local/data/dicom_small_16.gd	(73, 279, 18)-(78, 283, 20)	8.725091	120.419533	2.095987	101	33	#ff000e	1	8.725091	120.419533	(78, 283, 20)-(87, 291, 25)	0.518861	0.461764	0	NA	NA
local/data/dicom_small_16.gd	(77, 284, 19)-(78, 283, 20)	2.097618	3.541751	0.733113	2	0	#2600ff	2	20.876263	100.939903	(78, 283, 20)-(87, 291, 25)	0.181482	0.111014	2	NA	NA
local/data/dicom_small_16.gd	(67, 287, 15)-(77, 284, 19)	15.497811	74.376771	1.235972	48	6	#00ff20	1	15.497811	74.376771	(77, 284, 19)-(78, 283, 20)	1.685923	7.388292	0	NA	NA
local/data/dicom_small_16.gd	(76, 286, 20)-(77, 284, 19)	3.280834	23.021381	1.494509	17	4	#00d6ff	1	3.280834	23.021381	(77, 284, 19)-(78, 283, 20)	2.038580	1.564076	0	NA	NA
local/data/dicom_small_16.gd	(80, 296, 26)-(87, 291, 25)	12.130462	373.654728	3.131278	266	55	#00ff98	12	209.336167	2155.155471	(87, 291, 25)-(96, 295, 23)	0.711188	0.787115	3	NA	NA
local/data/dicom_small_16.gd	(72, 288, 32)-(80, 296, 26)	16.749995	212.505059	2.009566	135	15	#8600ff	4	76.187626	506.470390	(80, 296, 26)-(87, 291, 25)	0.641772	1.380821	2	1.56889222089	NA
local/data/dicom_small_16.gd	(63, 283, 43)-(72, 288, 32)	20.149260	150.524417	1.542052	86	1	#005dff	3	52.810157	272.714825	(72, 288, 32)-(80, 296, 26)	0.767356	1.202941	2	1.66317088786	0.387190105687
local/data/dicom_small_16.gd	(60, 284, 41)-(63, 283, 43)	5.012884	24.792257	1.254698	14	0	#ff0066	2	30.563280	118.648658	(63, 283, 43)-(72, 288, 32)	0.813655	0.248788	2	3.68351618583	NA
local/data/dicom_small_16.gd	(47, 285, 44)-(60, 284, 41)	18.374087	76.147646	1.148551	43	0	#ffb27ffffffffffffeb5	1	18.374087	76.147646	(60, 284, 41)-(63, 283, 43)	0.915401	3.665372	0	NA	NA
local/data/dicom_small_16.gd	(57, 288, 43)-(60, 284, 41)	7.176309	17.708755	0.886275	10	0	#0091ff	1	7.176309	17.708755	(60, 284, 41)-(63, 283, 43)	0.706365	1.431573	0	NA	NA
local/data/dicom_small_16.gd	(63, 283, 43)-(64, 282, 44)	2.097618	3.541751	0.733113	2	0	#ff217ffffffffffffe24	1	2.097618	3.541751	(63, 283, 43)-(72, 288, 32)	0.475414	0.104104	0	NA	NA
local/data/dicom_small_16.gd	(68, 289, 31)-(72, 288, 32)	6.627474	21.250506	1.010266	14	2	#00ff04	1	6.627474	21.250506	(72, 288, 32)-(80, 296, 26)	0.502728	0.395670	0	NA	NA
local/data/dicom_small_16.gd	(76, 301, 28)-(80, 296, 26)	8.725091	178.858424	2.554434	110	9	#00c4ff	7	109.443527	860.645488	(80, 296, 26)-(87, 291, 25)	0.815780	0.719271	2	0.896298096526	1.
local/data/dicom_small_16.gd	(75, 302, 28)-(76, 301, 28)	1.673320	3.541751	0.820814	2	0	#00ff25	6	93.666664	628.660799	(76, 301, 28)-(80, 296, 26)	0.321329	0.191783	2	NA	NA
local/data/dicom_small_16.gd	(63, 303, 25)-(75, 302, 28)	18.046542	200.108930	1.878717	116	3	#00ffb2	3	54.216639	340.008094	(75, 302, 28)-(76, 301, 28)	2.288847	10.784872	2	1.46626564108	0.675852095686
local/data/dicom_small_16.gd	(59, 305, 23)-(63, 303, 25)	6.810742	35.417510	1.286580	20	0	#00ffdf	2	30.032727	118.648658	(63, 303, 25)-(75, 302, 28)	0.684819	0.377399	2	3.20192427457	NA
local/data/dicom_small_16.gd	(48, 311, 19)-(59, 305, 23)	17.777728	67.293269	1.097672	38	0	#bbff7fffffffffffff45	1	17.777728	67.293269	(59, 305, 23)-(63, 303, 25)	0.853171	2.610248	0	NA	NA
local/data/dicom_small_16.gd	(56, 304, 24)-(59, 305, 23)	5.444258	15.937879	0.965319	9	0	#ff0075	1	5.444258	15.937879	(59, 305, 23)-(63, 303, 25)	0.750299	0.799363	0	NA	NA
local/data/dicom_small_16.gd	(61, 307, 26)-(63, 303, 25)	6.137370	21.250506	1.049829	12	0	#90ff7fffffffffffff70	1	6.137370	21.250506	(63, 303, 25)-(75, 302, 28)	0.558801	0.340086	0	NA	NA
local/data/dicom_small_16.gd	(73, 306, 29)-(75, 302, 28)	7.117578	77.918522	1.866721	44	0	#ff0097	3	37.776705	285.110954	(75, 302, 28)-(76, 301, 28)	2.274232	4.253566	2	2.33365853233	NA
local/data/dicom_small_16.gd	(71, 306, 32)-(73, 306, 29)	4.729013	10.625253	0.845687	6	0	#ff0012	1	4.729013	10.625253	(73, 306, 29)-(75, 302, 28)	0.453033	0.664413	0	NA	NA
local/data/dicom_small_16.gd	(72, 312, 28)-(73, 306, 29)	8.993906	85.002024	1.734465	48	0	#00f8ff	2	25.930114	196.567179	(73, 306, 29)-(75, 302, 28)	0.929151	1.263619	2	3.9094021539	NA
local/data/dicom_small_16.gd	(66, 317, 28)-(72, 312, 28)	9.549816	79.689397	1.629776	47	2	#00fcff	1	9.549816	79.689397	(72, 312, 28)-(73, 306, 29)	0.939642	1.061810	0	NA	NA
local/data/dicom_small_16.gd	(72, 312, 28)-(75, 317, 28)	7.386392	31.875759	1.172031	18	0	#ff8c7ffffffffffffe8f	1	7.386392	31.875759	(72, 312, 28)-(73, 306, 29)	0.675731	0.821266	0	NA	NA
local/data/dicom_small_16.gd	(76, 301, 28)-(79, 305, 26)	7.051771	53.126265	1.548569	42	12	#ff007ffffffffffffe03	1	7.051771	53.126265	(76, 301, 28)-(80, 296, 26)	0.606228	0.808217	0	NA	NA
local/data/dicom_small_16.gd	(80, 296, 26)-(83, 301, 26)	11.574552	414.384865	3.375786	318	84	#ff00c7	1	11.574552	414.384865	(80, 296, 26)-(87, 291, 25)	1.078086	0.954172	0	NA	NA
local/data/dicom_small_16.gd	(95, 296, 22)-(96, 295, 23)	2.097618	3.541751	0.733113	2	0	#1bff7fffffffffffffe5	16	207.581022	2923.715433	(96, 295, 23)-(98, 296, 22)	0.668490	0.639355	2	NA	NA
local/data/dicom_small_16.gd	(92, 303, 21)-(95, 296, 22)	12.247924	552.513153	3.789354	389	77	#af00ff	11	125.424863	1630.976326	(95, 296, 22)-(96, 295, 23)	5.168854	5.838969	2	1.65060060516	NA
local/data/dicom_small_16.gd	(86, 314, 16)-(92, 303, 21)	19.999883	265.631323	2.056132	190	40	#0042ff	10	103.113148	816.373601	(92, 303, 21)-(95, 296, 22)	0.542608	1.632920	2	NA	0.381115985514
local/data/dicom_small_16.gd	(84, 311, 14)-(86, 314, 16)	5.502989	74.376771	2.074170	47	5	#ff5b7ffffffffffffe5e	2	16.524854	136.357413	(86, 314, 16)-(92, 303, 21)	1.008773	0.275151	2	1.5455110169	NA
local/data/dicom_small_16.gd	(82, 309, 14)-(84, 311, 14)	4.195235	21.250506	1.269789	24	12	#00ff07	1	4.195235	21.250506	(84, 311, 14)-(86, 314, 16)	0.612191	0.762356	0	NA	NA
local/data/dicom_small_16.gd	(84, 311, 14)-(84, 313, 10)	6.826630	40.730136	1.378097	33	10	#00ff03	1	6.826630	40.730136	(84, 311, 14)-(86, 314, 16)	0.664409	1.240531	0	NA	NA
local/data/dicom_small_16.gd	(85, 315, 16)-(86, 314, 16)	1.673320	3.541751	0.820814	2	0	#0078ff	8	66.588411	414.384865	(86, 314, 16)-(92, 303, 21)	0.399203	0.083666	2	NA	NA
local/data/dicom_small_16.gd	(81, 317, 15)-(85, 315, 16)	6.137370	49.584514	1.603640	36	8	#7aff7fffffffffffff86	1	6.137370	49.584514	(85, 315, 16)-(86, 314, 16)	1.953720	3.667780	0	NA	NA
local/data/dicom_small_16.gd	(85, 315, 16)-(88, 316, 15)	4.588587	37.188385	1.606162	23	2	#b5ff7fffffffffffff4b	7	58.777721	361.258600	(85, 315, 16)-(86, 314, 16)	1.956792	2.742205	2	2.91695599908	2.27632364963
local/data/dicom_small_16.gd	(87, 317, 13)-(88, 316, 15)	3.362529	12.396128	1.083266	8	1	#a300ff	1	3.362529	12.396128	(85, 315, 16)-(88, 316, 15)	0.674444	0.732803	0	NA	NA
local/data/dicom_small_16.gd	(88, 316, 15)-(90, 315, 14)	3.405371	21.250506	1.409378	12	0	#ff857ffffffffffffe88	6	50.826605	311.674086	(85, 315, 16)-(88, 316, 15)	0.877482	0.742139	2	NA	NA
local/data/dicom_small_16.gd	(90, 315, 14)-(91, 312, 12)	5.137422	33.646634	1.443854	20	1	#00ff63	5	42.042783	263.860448	(88, 316, 15)-(90, 315, 14)	1.024462	1.508623	2	NA	NA
local/data/dicom_small_16.gd	(89, 309, 9)-(91, 312, 12)	5.927286	46.042763	1.572453	48	22	#0600ff	1	5.927286	46.042763	(90, 315, 14)-(91, 312, 12)	1.089067	1.153747	0	NA	NA
local/data/dicom_small_16.gd	(91, 312, 12)-(93, 312, 11)	3.770938	31.875759	1.640328	26	8	#0057ff	4	30.978075	184.171051	(90, 315, 14)-(91, 312, 12)	1.136076	0.734014	2	2.31869459587	NA
local/data/dicom_small_16.gd	(93, 312, 11)-(95, 312, 9)	4.195235	21.250506	1.269789	17	5	#00ff88	1	4.195235	21.250506	(91, 312, 12)-(93, 312, 11)	0.774107	1.112518	0	NA	NA
local/data/dicom_small_16.gd	(93, 312, 11)-(95, 314, 12)	3.770938	15.937879	1.159887	9	0	#ff0026	3	23.011902	131.044786	(91, 312, 12)-(93, 312, 11)	0.707107	1.000000	2	2.25189898662	NA
local/data/dicom_small_16.gd	(95, 314, 12)-(96, 315, 13)	2.097618	3.541751	0.733113	2	0	#0097ff	2	14.286811	100.939903	(93, 312, 11)-(95, 314, 12)	0.632056	0.556259	2	NA	NA
local/data/dicom_small_16.gd	(93, 317, 11)-(96, 315, 13)	5.502989	31.875759	1.357863	18	0	#ff057ffffffffffffe08	1	5.502989	31.875759	(95, 314, 12)-(96, 315, 13)	1.852188	2.623447	0	NA	NA
local/data/dicom_small_16.gd	(96, 315, 13)-(100, 317, 13)	6.686205	65.522393	1.766160	41	4	#c7ff7fffffffffffff39	1	6.686205	65.522393	(95, 314, 12)-(96, 315, 13)	2.409124	3.187523	0	NA	NA
local/data/dicom_small_16.gd	(95, 314, 12)-(97, 311, 11)	4.954154	14.167004	0.954068	8	0	#ff00bc	1	4.954154	14.167004	(93, 312, 11)-(95, 314, 12)	0.822553	1.313772	0	NA	NA
local/data/dicom_small_16.gd	(90, 315, 14)-(93, 317, 16)	5.378451	26.563132	1.253823	20	5	#ff677ffffffffffffe6a	1	5.378451	26.563132	(88, 316, 15)-(90, 315, 14)	0.889628	1.579403	0	NA	NA
local/data/dicom_small_16.gd	(92, 303, 21)-(93, 308, 21)	10.063791	262.089572	2.879182	208	60	#56ff7fffffffffffffaa	1	10.063791	262.089572	(92, 303, 21)-(95, 296, 22)	0.759808	0.821673	0	NA	NA
local/data/dicom_small_16.gd	(94, 296, 20)-(95, 296, 22)	2.996962	38.959261	2.034182	26	4	#0058ff	5	80.058541	1289.197356	(95, 296, 22)-(96, 295, 23)	2.774718	1.428746	2	NA	NA
local/data/dicom_small_16.gd	(86, 306, 20)-(94, 296, 20)	20.190226	368.342102	2.409795	249	41	#ff5f7ffffffffffffe62	1	20.190226	368.342102	(94, 296, 20)-(95, 296, 22)	1.184651	6.736898	0	NA	NA
local/data/dicom_small_16.gd	(91, 296, 18)-(94, 296, 20)	4.647318	97.398152	2.582850	85	30	#ff004c	4	56.871353	881.895994	(94, 296, 20)-(95, 296, 22)	1.269724	1.550676	2	NA	NA
local/data/dicom_small_16.gd	(88, 293, 13)-(91, 296, 18)	11.430275	299.277958	2.886916	277	108	#00ff77	1	11.430275	299.277958	(91, 296, 18)-(94, 296, 20)	1.117725	2.459542	0	NA	NA
local/data/dicom_small_16.gd	(90, 297, 17)-(91, 296, 18)	2.097618	3.541751	0.733113	2	0	#ff00dd	3	40.793761	485.219884	(91, 296, 18)-(94, 296, 20)	0.283839	0.451361	2	NA	NA
local/data/dicom_small_16.gd	(87, 299, 17)-(90, 297, 17)	5.502989	95.627276	2.351888	83	29	#00ffe2	2	27.207138	324.070215	(90, 297, 17)-(91, 296, 18)	3.208084	2.623447	2	2.83663502775	NA
local/data/dicom_small_16.gd	(81, 297, 15)-(87, 299, 17)	10.881440	143.440915	2.048417	128	47	#ff002d	1	10.881440	143.440915	(87, 299, 17)-(90, 297, 17)	0.870967	1.977369	0	NA	NA
local/data/dicom_small_16.gd	(82, 305, 16)-(87, 299, 17)	10.822709	85.002024	1.581145	76	28	#00ffb6	1	10.822709	85.002024	(87, 299, 17)-(90, 297, 17)	0.672288	1.966697	0	NA	NA
local/data/dicom_small_16.gd	(90, 297, 17)-(90, 298, 11)	11.489006	157.607919	2.089647	117	28	#00ddff	1	11.489006	157.607919	(90, 297, 17)-(91, 296, 18)	2.850375	5.477168	0	NA	NA
local/data/dicom_small_16.gd	(104, 293, 21)-(105, 294, 20)	2.097618	3.541751	0.733113	2	0	#0092ff	28	437.136288	8378.011942	(104, 292, 22)-(104, 293, 21)	0.908693	1.211060	2	NA	NA
local/data/dicom_small_16.gd	(104, 299, 18)-(105, 294, 20)	8.476986	315.215837	3.440395	251	73	#ff8f7ffffffffffffe92	5	91.944891	2334.013895	(104, 293, 21)-(105, 294, 20)	4.692858	4.041245	2	4.91952736251	NA
local/data/dicom_small_16.gd	(102, 298, 11)-(104, 299, 18)	11.921210	412.613989	3.319226	297	64	#0080ff	1	11.921210	412.613989	(104, 299, 18)-(105, 294, 20)	0.964781	1.406303	0	NA	NA
local/data/dicom_small_16.gd	(102, 301, 18)-(104, 299, 18)	4.195235	74.376771	2.375558	79	37	#9eff7fffffffffffff62	4	71.546695	1606.184069	(104, 299, 18)-(105, 294, 20)	0.690490	0.494897	2	NA	NA
local/data/dicom_small_16.gd	(98, 302, 16)-(102, 301, 18)	7.051771	297.507082	3.664583	229	61	#0079ff	3	42.241940	538.346149	(102, 301, 18)-(104, 299, 18)	1.542620	1.680900	2	0.905543999551	NA
local/data/dicom_small_16.gd	(96, 301, 14)-(98, 302, 16)	3.829669	31.875759	1.627701	24	6	#ff005e	2	25.067647	139.899164	(98, 302, 16)-(102, 301, 18)	0.444171	0.543079	2	3.09061300274	NA
local/data/dicom_small_16.gd	(93, 303, 9)-(96, 301, 14)	13.578641	61.980642	1.205383	42	7	#ff5f7ffffffffffffe62	1	13.578641	61.980642	(96, 301, 14)-(98, 302, 16)	0.740543	3.545644	0	NA	NA
local/data/dicom_small_16.gd	(94, 297, 10)-(96, 301, 14)	7.659337	46.042763	1.383280	57	31	#b2ff7fffffffffffff4e	1	7.659337	46.042763	(96, 301, 14)-(98, 302, 16)	0.849837	2.000000	0	NA	NA
local/data/dicom_small_16.gd	(97, 306, 11)-(98, 302, 16)	10.122522	100.939903	1.781608	110	53	#ff317ffffffffffffe34	1	10.122522	100.939903	(98, 302, 16)-(102, 301, 18)	0.486169	1.435458	0	NA	NA
local/data/dicom_small_16.gd	(102, 301, 18)-(103, 314, 18)	25.109520	993.461150	3.548798	768	207	#00b5ff	1	25.109520	993.461150	(102, 301, 18)-(104, 299, 18)	1.493880	5.985247	0	NA	NA
local/data/dicom_small_16.gd	(105, 294, 20)-(107, 292, 20)	3.346640	35.417510	1.835395	28	8	#13ff7fffffffffffffed	23	343.093780	6040.456295	(104, 293, 21)-(105, 294, 20)	2.503564	1.595448	2	NA	NA
local/data/dicom_small_16.gd	(107, 292, 20)-(115, 296, 16)	15.045729	630.431674	3.652056	468	112	#ffd77ffffffffffffeda	22	309.662757	4951.367869	(105, 294, 20)-(107, 292, 20)	1.989793	4.495771	2	0.724120232306	0.382673206741
local/data/dicom_small_16.gd	(114, 298, 16)-(115, 296, 16)	2.856536	42.501012	2.176230	28	4	#ff357ffffffffffffe38	18	245.354263	3589.564618	(107, 292, 20)-(115, 296, 16)	0.595892	0.189857	2	NA	NA
local/data/dicom_small_16.gd	(111, 298, 13)-(114, 298, 16)	5.927286	120.419533	2.542995	85	17	#fff37ffffffffffffef6	7	90.333322	1025.336909	(114, 298, 16)-(115, 296, 16)	1.168532	2.074991	3	2.79807598247	NA
local/data/dicom_small_16.gd	(107, 296, 8)-(111, 298, 13)	13.796707	203.650681	2.167606	153	38	#00ff74	1	13.796707	203.650681	(111, 298, 13)-(114, 298, 16)	0.852383	2.327660	0	NA	NA
local/data/dicom_small_16.gd	(110, 297, 12)-(111, 298, 13)	2.097618	3.541751	0.733113	2	0	#0046ff	5	57.505734	580.847161	(111, 298, 13)-(114, 298, 16)	0.288287	0.353892	2	NA	NA
local/data/dicom_small_16.gd	(107, 293, 5)-(110, 297, 12)	15.953055	123.961284	1.572701	83	13	#00c4ff	1	15.953055	123.961284	(110, 297, 12)-(111, 298, 13)	2.145237	7.605321	0	NA	NA
local/data/dicom_small_16.gd	(110, 294, 11)-(110, 297, 12)	4.098483	70.835020	2.345511	55	15	#c9ff7fffffffffffff37	4	39.455061	453.344125	(110, 297, 12)-(111, 298, 13)	3.199386	1.953875	2	4.6975310771	NA
local/data/dicom_small_16.gd	(108, 292, 11)-(110, 294, 11)	3.346640	26.563132	1.589499	18	3	#ff797ffffffffffffe7c	3	29.063726	281.569203	(110, 294, 11)-(110, 297, 12)	0.677677	0.816556	2	NA	NA
local/data/dicom_small_16.gd	(105, 295, 8)-(108, 292, 11)	6.292853	69.064144	1.869079	54	15	#3600ff	1	6.292853	69.064144	(108, 292, 11)-(110, 294, 11)	1.175892	1.880350	0	NA	NA
local/data/dicom_small_16.gd	(108, 287, 10)-(108, 292, 11)	8.418255	125.732160	2.180405	98	27	#00fff9	2	19.424232	185.941926	(108, 292, 11)-(110, 294, 11)	1.371756	2.515435	2	1.35732154497	1.77614498919
local/data/dicom_small_16.gd	(106, 286, 8)-(108, 287, 10)	3.829669	19.479630	1.272433	19	8	#ff0055	1	3.829669	19.479630	(108, 287, 10)-(108, 292, 11)	0.583576	0.454924	0	NA	NA
local/data/dicom_small_16.gd	(108, 287, 10)-(109, 283, 8)	7.176309	40.730136	1.344103	43	20	#ff00ac	1	7.176309	40.730136	(108, 287, 10)-(108, 292, 11)	0.616446	0.852470	0	NA	NA
local/data/dicom_small_16.gd	(110, 294, 11)-(113, 291, 10)	6.292853	100.939903	2.259606	83	26	#f5ff7fffffffffffff0b	1	6.292853	100.939903	(110, 294, 11)-(110, 297, 12)	0.963375	1.535410	0	NA	NA
local/data/dicom_small_16.gd	(111, 298, 13)-(116, 297, 8)	13.103595	120.419533	1.710324	106	38	#fff87ffffffffffffefb	1	13.103595	120.419533	(111, 298, 13)-(114, 298, 16)	0.672563	2.210724	0	NA	NA
local/data/dicom_small_16.gd	(112, 307, 14)-(114, 298, 16)	14.555625	561.367530	3.503751	430	113	#dcff7fffffffffffff24	11	152.164405	2521.726697	(114, 298, 16)-(115, 296, 16)	1.610009	5.095551	2	1.22961149039	0.805868886609
local/data/dicom_small_16.gd	(112, 307, 14)-(112, 308, 14)	1.183216	3.541751	0.976117	2	0	#009dff	10	125.403698	1638.059828	(112, 307, 14)-(114, 298, 16)	0.278592	0.081289	2	NA	NA
local/data/dicom_small_16.gd	(112, 308, 14)-(112, 311, 14)	5.502989	81.460273	2.170694	73	27	#ff0020	3	36.781793	531.262647	(112, 307, 14)-(112, 308, 14)	2.223805	4.650874	2	NA	NA
local/data/dicom_small_16.gd	(107, 315, 13)-(112, 311, 14)	10.091575	150.524417	2.178959	95	10	#0032ff	1	10.091575	150.524417	(112, 308, 14)-(112, 311, 14)	1.003807	1.833835	0	NA	NA
local/data/dicom_small_16.gd	(111, 313, 12)-(112, 311, 14)	3.829669	21.250506	1.329013	17	5	#c200ff	2	21.187229	299.277958	(112, 308, 14)-(112, 311, 14)	0.612252	0.695925	2	NA	NA
local/data/dicom_small_16.gd	(107, 314, 8)-(111, 313, 12)	9.698224	161.149670	2.299819	137	46	#cfff7fffffffffffff31	1	9.698224	161.149670	(111, 313, 12)-(112, 311, 14)	1.730472	2.532393	0	NA	NA
local/data/dicom_small_16.gd	(111, 313, 12)-(113, 317, 12)	7.659337	116.877782	2.203918	74	8	#00ff78	1	7.659337	116.877782	(111, 313, 12)-(112, 311, 14)	1.658312	2.000000	0	NA	NA
local/data/dicom_small_16.gd	(112, 308, 14)-(115, 309, 14)	5.137422	72.605895	2.120989	56	15	#0079ff	7	87.438689	1103.255430	(112, 307, 14)-(112, 308, 14)	2.172883	4.341914	2	NA	NA
local/data/dicom_small_16.gd	(115, 309, 14)-(117, 309, 8)	10.290732	161.149670	2.232629	118	27	#00ff6f	1	10.290732	161.149670	(112, 308, 14)-(115, 309, 14)	1.052636	2.003093	0	NA	NA
local/data/dicom_small_16.gd	(115, 309, 14)-(117, 309, 15)	2.915267	19.479630	1.458399	16	5	#a3ff7fffffffffffff5d	6	72.010535	869.499865	(112, 308, 14)-(115, 309, 14)	0.687603	0.567457	2	NA	NA
local/data/dicom_small_16.gd	(117, 309, 15)-(119, 316, 10)	13.454104	226.672063	2.315777	152	24	#00ff6d	1	13.454104	226.672063	(115, 309, 14)-(117, 309, 15)	1.587890	4.615051	0	NA	NA
local/data/dicom_small_16.gd	(117, 309, 15)-(122, 306, 15)	8.234987	201.879806	2.793444	147	33	#ffeb7ffffffffffffeee	5	55.641164	623.348172	(115, 309, 14)-(117, 309, 15)	1.915419	2.824780	2	1.96150948085	1.38497025826
local/data/dicom_small_16.gd	(122, 306, 15)-(124, 307, 16)	3.405371	19.479630	1.349377	18	7	#43ff7fffffffffffffbd	1	3.405371	19.479630	(117, 309, 15)-(122, 306, 15)	0.483051	0.413525	0	NA	NA
local/data/dicom_small_16.gd	(122, 306, 15)-(124, 308, 12)	6.402333	118.648658	2.428775	86	19	#00f8ff	4	44.000806	401.988736	(117, 309, 15)-(122, 306, 15)	0.869455	0.777455	2	0.790234418847	2.75236152284
local/data/dicom_small_16.gd	(123, 309, 13)-(124, 308, 12)	2.097618	3.541751	0.733113	2	0	#ffda7ffffffffffffedd	3	31.305620	249.693444	(122, 306, 15)-(124, 308, 12)	0.301845	0.327633	2	NA	NA
local/data/dicom_small_16.gd	(121, 315, 16)-(123, 309, 13)	10.332605	123.961284	1.954174	86	16	#8dff7fffffffffffff73	1	10.332605	123.961284	(123, 309, 13)-(124, 308, 12)	2.665583	4.925876	0	NA	NA
local/data/dicom_small_16.gd	(123, 309, 13)-(126, 312, 11)	5.868555	44.271887	1.549614	33	8	#0500ff	2	18.875398	122.190409	(123, 309, 13)-(124, 308, 12)	2.113745	2.797724	2	NA	NA
local/data/dicom_small_16.gd	(125, 315, 10)-(126, 312, 11)	4.588587	35.417510	1.567453	26	6	#ff467ffffffffffffe49	1	4.588587	35.417510	(123, 309, 13)-(126, 312, 11)	1.011512	0.781894	0	NA	NA
local/data/dicom_small_16.gd	(126, 312, 11)-(129, 310, 8)	8.418255	42.501012	1.267692	36	12	#00ff37	1	8.418255	42.501012	(123, 309, 13)-(126, 312, 11)	0.818069	1.434468	0	NA	NA
local/data/dicom_small_16.gd	(124, 308, 12)-(127, 305, 11)	6.292853	33.646634	1.304584	31	12	#0045ff	1	6.292853	33.646634	(122, 306, 15)-(124, 308, 12)	0.537137	0.982900	0	NA	NA
local/data/dicom_small_16.gd	(112, 307, 14)-(113, 307, 8)	12.205082	322.299339	2.899242	234	52	#0074ff	1	12.205082	322.299339	(112, 307, 14)-(114, 298, 16)	0.827468	0.838513	0	NA	NA
local/data/dicom_small_16.gd	(115, 296, 16)-(116, 295, 15)	2.097618	3.541751	0.733113	2	0	#00feff	4	49.262765	731.371577	(107, 292, 20)-(115, 296, 16)	0.200740	0.139416	3	NA	NA
local/data/dicom_small_16.gd	(116, 295, 15)-(118, 294, 7)	14.938050	177.087549	1.942550	127	27	#00ffec	1	14.938050	177.087549	(115, 296, 16)-(116, 295, 15)	2.649728	7.121436	0	NA	NA
local/data/dicom_small_16.gd	(116, 295, 15)-(119, 291, 18)	7.600606	150.524417	2.510755	108	23	#3700ff	1	7.600606	150.524417	(115, 296, 16)-(116, 295, 15)	3.424787	3.623447	0	NA	NA
local/data/dicom_small_16.gd	(116, 295, 15)-(121, 299, 15)	8.849629	212.505059	2.764695	153	33	#ffc67ffffffffffffec9	2	24.626492	400.217861	(115, 296, 16)-(116, 295, 15)	3.771171	4.218895	2	1.83901084521	NA
local/data/dicom_small_16.gd	(121, 299, 15)-(124, 296, 15)	5.868555	53.126265	1.697517	42	12	#ff427ffffffffffffe45	1	5.868555	53.126265	(116, 295, 15)-(121, 299, 15)	0.613998	0.663141	0	NA	NA
local/data/dicom_small_16.gd	(121, 299, 15)-(127, 301, 15)	9.908307	134.586537	2.079343	108	32	#77ff7fffffffffffff89	1	9.908307	134.586537	(116, 295, 15)-(121, 299, 15)	0.752106	1.119630	0	NA	NA
local/data/dicom_small_16.gd	(107, 292, 20)-(117, 286, 18)	30.084382	1053.670916	3.338928	817	222	#5000ff	1	30.084382	1053.670916	(105, 294, 20)-(107, 292, 20)	1.819187	8.989429	0	NA	NA
local/data/dicom_small_16.gd	(111, 281, 27)-(125, 297, 27)	29.000864	880.125118	3.108077	649	152	#ff00b6	2	124.361494	1848.794011	(111, 281, 27)-(121, 279, 23)	0.926325	1.650147	2	1.254548516	NA
local/data/dicom_small_16.gd	(125, 297, 27)-(149, 313, 21)	42.979870	393.134359	1.706330	244	22	#6dff7fffffffffffff93	1	42.979870	393.134359	(111, 281, 27)-(125, 297, 27)	0.548999	1.482020	0	NA	NA
local/data/dicom_small_16.gd	(125, 297, 27)-(149, 317, 38)	52.380760	575.534534	1.870143	345	20	#79ff7fffffffffffff87	1	52.380760	575.534534	(111, 281, 27)-(125, 297, 27)	0.601704	1.806179	0	NA	NA
local/data/dicom_small_16.gd	(121, 279, 23)-(126, 276, 23)	8.234987	235.526440	3.017265	173	40	#09ff7ffffffffffffff7	10	233.091132	1567.224808	(121, 279, 22)-(121, 279, 23)	3.196019	6.510329	2	2.28445957464	NA
local/data/dicom_small_16.gd	(126, 276, 23)-(129, 278, 22)	5.078691	60.209767	1.942597	39	5	#3e00ff	2	37.077423	224.901187	(121, 279, 23)-(126, 276, 23)	0.643827	0.616721	2	1.80140945129	NA
local/data/dicom_small_16.gd	(129, 278, 22)-(137, 278, 19)	11.967903	83.231148	1.487849	48	1	#00ff03	1	11.967903	83.231148	(126, 276, 23)-(129, 278, 22)	0.765908	2.356494	0	NA	NA
local/data/dicom_small_16.gd	(129, 278, 22)-(139, 287, 15)	20.030829	81.460273	1.137754	46	0	#6dff7fffffffffffff93	1	20.030829	81.460273	(126, 276, 23)-(129, 278, 22)	0.585687	3.944093	0	NA	NA
local/data/dicom_small_16.gd	(126, 276, 23)-(130, 269, 22)	10.791763	207.192432	2.472099	145	28	#6c00ff	8	187.778722	1106.797181	(121, 279, 23)-(126, 276, 23)	0.819318	1.310477	2	4.82804278094	NA
local/data/dicom_small_16.gd	(127, 263, 19)-(130, 269, 22)	15.835594	196.567179	1.987757	161	50	#00ff83	2	45.215658	292.194456	(126, 276, 23)-(130, 269, 22)	0.804077	1.467378	2	0.962082179578	NA
local/data/dicom_small_16.gd	(127, 263, 19)-(128, 246, 14)	25.184829	85.002024	1.036502	48	0	#ff0090	1	25.184829	85.002024	(127, 263, 19)-(130, 269, 22)	0.521443	1.590394	0	NA	NA
local/data/dicom_small_16.gd	(127, 263, 19)-(129, 263, 17)	4.195235	10.625253	0.897876	7	1	#00ff1f	1	4.195235	10.625253	(127, 263, 19)-(130, 269, 22)	0.451703	0.264924	0	NA	NA
local/data/dicom_small_16.gd	(130, 269, 22)-(133, 265, 24)	7.051771	113.336031	2.261830	69	5	#70ff7fffffffffffff90	6	131.771301	607.410293	(126, 276, 23)-(130, 269, 22)	0.914943	0.653440	2	1.14346069869	1.21409217335
local/data/dicom_small_16.gd	(133, 265, 24)-(135, 263, 23)	3.770938	14.167004	1.093552	8	0	#a7ff7fffffffffffff59	1	3.770938	14.167004	(130, 269, 22)-(133, 265, 24)	0.483481	0.534750	0	NA	NA
local/data/dicom_small_16.gd	(133, 265, 24)-(135, 263, 26)	4.195235	24.792257	1.371529	19	5	#ff00e7	5	120.948592	479.907258	(130, 269, 22)-(133, 265, 24)	0.606380	0.594919	2	NA	NA
local/data/dicom_small_16.gd	(134, 251, 33)-(135, 263, 26)	19.261673	134.586537	1.491348	78	2	#ff000d	4	99.562485	363.029475	(133, 265, 24)-(135, 263, 26)	1.087361	4.591321	2	2.63667488015	1.81509767654
local/data/dicom_small_16.gd	(134, 251, 33)-(135, 242, 33)	12.112180	70.835020	1.364388	40	0	#c8ff7fffffffffffff38	3	66.180412	198.338055	(134, 251, 33)-(135, 263, 26)	0.914869	0.628823	2	1.73243723991	NA
local/data/dicom_small_16.gd	(126, 232, 38)-(135, 242, 33)	18.489122	47.813638	0.907283	27	0	#e0ff7fffffffffffff20	2	38.805343	86.772899	(134, 251, 33)-(135, 242, 33)	0.664974	1.526490	2	8.00558917245	1.19384358061
local/data/dicom_small_16.gd	(122, 231, 39)-(126, 232, 38)	5.771803	14.167004	0.883911	8	0	#00e9ff	1	5.771803	14.167004	(126, 232, 38)-(135, 242, 33)	0.974239	0.312173	0	NA	NA
local/data/dicom_small_16.gd	(124, 221, 39)-(126, 232, 38)	14.544419	24.792257	0.736605	14	0	#ff407ffffffffffffe43	1	14.544419	24.792257	(126, 232, 38)-(135, 242, 33)	0.811880	0.786647	0	NA	NA
local/data/dicom_small_16.gd	(135, 242, 33)-(142, 232, 33)	15.262888	40.730136	0.921647	23	0	#ff0055	1	15.262888	40.730136	(134, 251, 33)-(135, 242, 33)	0.675502	1.260127	0	NA	NA
local/data/dicom_small_16.gd	(134, 251, 33)-(136, 244, 41)	14.120400	30.104883	0.823797	17	0	#7aff7fffffffffffff86	1	14.120400	30.104883	(134, 251, 33)-(135, 263, 26)	0.552384	0.733083	0	NA	NA
local/data/dicom_small_16.gd	(135, 263, 26)-(147, 260, 29)	17.190871	92.085525	1.305785	52	0	#0093ff	1	17.190871	92.085525	(133, 265, 24)-(135, 263, 26)	0.952066	4.097713	0	NA	NA
local/data/dicom_small_16.gd	(121, 279, 22)-(123, 281, 20)	4.195235	28.334008	1.466226	19	3	#00ff57	1	4.195235	28.334008	(120, 279, 21)-(121, 279, 22)	1.817386	2.422120	0	NA	NA
local/data/dicom_small_16.gd	(121, 278, 20)-(124, 281, 16)	9.208120	86.772899	1.731935	65	16	#00ffaa	1	9.208120	86.772899	(119, 277, 19)-(121, 278, 20)	1.259819	2.806640	0	NA	NA
local/data/dicom_small_16.gd	(119, 277, 19)-(121, 281, 15)	7.659337	63.751518	1.627701	45	9	#8300ff	1	7.659337	63.751518	(118, 276, 19)-(119, 277, 19)	1.983034	4.577329	0	NA	NA
local/data/dicom_small_16.gd	(118, 276, 19)-(123, 273, 14)	10.488088	106.252529	1.795753	74	14	#ff00cd	1	10.488088	106.252529	(115, 266, 15)-(118, 276, 19)	0.662534	0.555649	0	NA	NA
local/data/dicom_small_16.gd	(115, 266, 15)-(119, 269, 15)	8.024904	258.547821	3.202400	223	77	#ff00e3	2	20.186312	401.988736	(112, 263, 15)-(115, 266, 15)	1.288621	1.598599	2	1.38226356073	2.50674156912
local/data/dicom_small_16.gd	(119, 269, 15)-(122, 266, 15)	5.868555	77.918522	2.055795	59	15	#00ff1a	1	5.868555	77.918522	(115, 266, 15)-(119, 269, 15)	0.641954	0.731293	0	NA	NA
local/data/dicom_small_16.gd	(119, 269, 15)-(122, 272, 12)	6.292853	65.522393	1.820523	62	25	#f3ff7fffffffffffff0d	1	6.292853	65.522393	(115, 266, 15)-(119, 269, 15)	0.568487	0.784166	0	NA	NA
local/data/dicom_small_16.gd	(111, 261, 17)-(114, 253, 17)	11.784635	410.843114	3.331233	329	97	#08ff7ffffffffffffff8	1	11.784635	410.843114	(111, 261, 17)-(115, 259, 24)	0.815191	0.951268	0	NA	NA
local/data/dicom_small_16.gd	(115, 259, 24)-(118, 254, 27)	8.783822	439.177121	3.989359	319	71	#ff007c	1	8.783822	439.177121	(115, 259, 24)-(120, 262, 27)	1.019203	0.911233	0	NA	NA
local/data/dicom_small_16.gd	(120, 262, 27)-(126, 266, 32)	11.305738	669.390935	4.341257	475	97	#32ff7fffffffffffffce	27	537.692019	4120.827265	(120, 262, 27)-(121, 261, 29)	3.060827	3.362272	2	0.834701101532	NA
local/data/dicom_small_16.gd	(126, 266, 32)-(128, 268, 34)	4.195235	53.126265	2.007713	47	17	#ffd57ffffffffffffed8	26	495.891234	3148.616621	(120, 262, 27)-(126, 266, 32)	0.462473	0.371071	2	NA	NA
local/data/dicom_small_16.gd	(128, 268, 34)-(129, 270, 32)	3.829669	49.584514	2.030100	44	16	#cdff7fffffffffffff33	21	416.321339	2686.418118	(126, 266, 32)-(128, 268, 34)	1.011151	0.912861	2	NA	NA
local/data/dicom_small_16.gd	(129, 270, 32)-(130, 275, 31)	6.830482	185.941926	2.943663	130	25	#ff001b	19	366.274265	2199.427358	(128, 268, 34)-(129, 270, 32)	1.450009	1.783570	2	0.652170170629	0.68072955277
local/data/dicom_small_16.gd	(129, 277, 30)-(130, 275, 31)	3.280834	15.937879	1.243507	10	1	#ff004b	4	68.179067	458.656752	(129, 270, 32)-(130, 275, 31)	0.422435	0.480322	2	1.47622745148	1.25500520264
local/data/dicom_small_16.gd	(128, 278, 29)-(129, 277, 30)	2.097618	3.541751	0.733113	2	0	#e600ff	1	2.097618	3.541751	(129, 277, 30)-(130, 275, 31)	0.589553	0.639355	0	NA	NA
local/data/dicom_small_16.gd	(129, 277, 30)-(130, 278, 30)	1.673320	3.541751	0.820814	2	0	#1fff7fffffffffffffe1	3	62.800615	439.177121	(129, 277, 30)-(130, 275, 31)	0.660080	0.510029	2	NA	NA
local/data/dicom_small_16.gd	(130, 278, 30)-(135, 288, 27)	15.680110	166.462296	1.838266	96	2	#eb00ff	2	39.064655	288.652705	(129, 277, 30)-(130, 278, 30)	2.239566	9.370658	2	1.78983315807	NA
local/data/dicom_small_16.gd	(135, 288, 27)-(135, 292, 25)	7.541875	30.104883	1.127207	17	0	#ff0012	1	7.541875	30.104883	(130, 278, 30)-(135, 288, 27)	0.613190	0.480984	0	NA	NA
local/data/dicom_small_16.gd	(135, 288, 27)-(144, 296, 24)	15.842669	92.085525	1.360212	53	1	#ff777ffffffffffffe7a	1	15.842669	92.085525	(130, 278, 30)-(135, 288, 27)	0.739943	1.010367	0	NA	NA
local/data/dicom_small_16.gd	(130, 278, 30)-(142, 284, 21)	22.062640	146.982666	1.456228	88	5	#00a8ff	1	22.062640	146.982666	(129, 277, 30)-(130, 278, 30)	1.774127	13.184949	0	NA	NA
local/data/dicom_small_16.gd	(130, 275, 31)-(130, 276, 32)	1.732051	3.541751	0.806777	2	0	#7300ff	15	291.264717	1554.828680	(129, 270, 32)-(130, 275, 31)	0.274073	0.253577	2	NA	NA
local/data/dicom_small_16.gd	(130, 276, 32)-(131, 283, 35)	12.247924	201.879806	2.290553	118	4	#1c00ff	14	285.702997	1519.411170	(130, 275, 31)-(130, 276, 32)	2.839138	7.071342	2	4.84186985659	1.24215466631
local/data/dicom_small_16.gd	(131, 281, 39)-(131, 283, 35)	6.826630	81.460273	1.948924	73	27	#8800ff	4	58.276690	274.485701	(130, 276, 32)-(131, 283, 35)	0.850853	0.557370	2	2.73479786827	NA
local/data/dicom_small_16.gd	(131, 281, 39)-(132, 286, 44)	9.756955	46.042763	1.225600	31	5	#ff00b5	1	9.756955	46.042763	(131, 281, 39)-(131, 283, 35)	0.628860	1.429249	0	NA	NA
local/data/dicom_small_16.gd	(131, 281, 39)-(134, 278, 43)	7.557764	70.835020	1.727239	44	4	#ff7a7ffffffffffffe7d	3	41.693105	146.982666	(131, 281, 39)-(131, 283, 35)	0.886253	1.107100	3	1.49172034204	NA
local/data/dicom_small_16.gd	(129, 268, 48)-(134, 278, 43)	16.777780	44.271887	0.916478	25	0	#bc00ff	1	16.777780	44.271887	(131, 281, 39)-(134, 278, 43)	0.530603	2.219940	0	NA	NA
local/data/dicom_small_16.gd	(133, 279, 45)-(134, 278, 43)	3.464102	7.083502	0.806777	4	0	#d600ff	1	3.464102	7.083502	(131, 281, 39)-(134, 278, 43)	0.467091	0.458350	0	NA	NA
local/data/dicom_small_16.gd	(134, 278, 43)-(141, 272, 49)	13.893459	24.792257	0.753664	14	0	#deff7fffffffffffff22	1	13.893459	24.792257	(131, 281, 39)-(134, 278, 43)	0.436340	1.838303	0	NA	NA
local/data/dicom_small_16.gd	(131, 283, 35)-(134, 285, 33)	7.192197	92.085525	2.018784	65	13	#ff0093	10	215.178384	1043.045663	(130, 276, 32)-(131, 283, 35)	0.881353	0.587218	2	1.33079011136	1.22615335895
local/data/dicom_small_16.gd	(133, 288, 33)-(134, 285, 33)	5.868555	47.813638	1.610406	29	2	#00a4ff	9	205.888569	947.418387	(131, 283, 35)-(134, 285, 33)	0.797711	0.815961	2	1.56123331998	NA
local/data/dicom_small_16.gd	(133, 288, 33)-(133, 289, 34)	1.732051	3.541751	0.806777	2	0	#ffd57ffffffffffffed8	7	154.911517	729.600702	(133, 288, 33)-(134, 285, 33)	0.500978	0.295141	2	NA	NA
local/data/dicom_small_16.gd	(131, 290, 37)-(133, 289, 34)	5.927286	38.959261	1.446447	49	27	#00f0ff	2	35.766650	139.899164	(133, 288, 33)-(133, 289, 34)	1.792870	3.422120	2	1.90964633935	NA
local/data/dicom_small_16.gd	(129, 292, 44)-(131, 290, 37)	10.722936	26.563132	0.887990	15	0	#ff0015	1	10.722936	26.563132	(131, 290, 37)-(133, 289, 34)	0.613911	1.809080	0	NA	NA
local/data/dicom_small_16.gd	(131, 290, 37)-(142, 297, 43)	19.116427	74.376771	1.112860	42	0	#00d1ff	1	19.116427	74.376771	(131, 290, 37)-(133, 289, 34)	0.769375	3.225157	0	NA	NA
local/data/dicom_small_16.gd	(133, 289, 34)-(135, 292, 34)	4.529856	47.813638	1.832984	28	1	#ffe57ffffffffffffee8	5	117.412816	586.159787	(133, 288, 33)-(133, 289, 34)	2.271983	2.615314	2	3.72086574242	NA
local/data/dicom_small_16.gd	(132, 299, 35)-(135, 292, 34)	10.177122	104.481654	1.807726	62	3	#a3ff7fffffffffffff5d	2	53.080948	309.903211	(133, 289, 34)-(135, 292, 34)	0.986220	2.246677	2	1.55557150862	NA
local/data/dicom_small_16.gd	(127, 317, 32)-(132, 299, 35)	27.223716	166.462296	1.395113	95	1	#00ff14	1	27.223716	166.462296	(132, 299, 35)-(135, 292, 34)	0.771750	2.674992	0	NA	NA
local/data/dicom_small_16.gd	(132, 299, 35)-(137, 309, 38)	15.680110	38.959261	0.889316	23	1	#ff002f	1	15.680110	38.959261	(132, 299, 35)-(135, 292, 34)	0.491953	1.540722	0	NA	NA
local/data/dicom_small_16.gd	(135, 292, 34)-(136, 293, 34)	1.673320	3.541751	0.820814	2	0	#ff6d7ffffffffffffe70	3	59.802012	228.442938	(133, 289, 34)-(135, 292, 34)	0.447802	0.369398	2	NA	NA
local/data/dicom_small_16.gd	(136, 293, 34)-(139, 306, 32)	17.949789	109.794280	1.395357	62	0	#ff0051	2	47.037169	185.941926	(135, 292, 34)-(136, 293, 34)	1.699968	10.727051	2	1.59896594546	3.71068465297
local/data/dicom_small_16.gd	(139, 306, 32)-(142, 314, 29)	12.582544	28.334008	0.846632	16	0	#0054ff	1	12.582544	28.334008	(136, 293, 34)-(139, 306, 32)	0.606750	0.700986	0	NA	NA
local/data/dicom_small_16.gd	(139, 306, 32)-(145, 317, 33)	16.504835	47.813638	0.960274	27	0	#fa00ff	1	16.504835	47.813638	(136, 293, 34)-(139, 306, 32)	0.688193	0.919500	0	NA	NA
local/data/dicom_small_16.gd	(136, 293, 34)-(143, 295, 36)	11.091523	38.959261	1.057389	23	1	#008bff	1	11.091523	38.959261	(135, 292, 34)-(136, 293, 34)	1.288221	6.628453	0	NA	NA
local/data/dicom_small_16.gd	(133, 288, 33)-(146, 301, 28)	25.532911	122.190409	1.234222	76	7	#ff00f5	2	45.108497	170.004047	(133, 288, 33)-(134, 285, 33)	0.766405	4.350800	2	2.08082689176	0.720467052621
local/data/dicom_small_16.gd	(146, 301, 28)-(150, 306, 29)	8.300794	21.250506	0.902713	12	0	#1600ff	1	8.300794	21.250506	(133, 288, 33)-(146, 301, 28)	0.731402	0.325102	0	NA	NA
local/data/dicom_small_16.gd	(146, 301, 28)-(153, 300, 29)	11.274791	26.563132	0.865985	15	0	#ffc77ffffffffffffeca	1	11.274791	26.563132	(133, 288, 33)-(146, 301, 28)	0.701644	0.441579	0	NA	NA
local/data/dicom_small_16.gd	(134, 285, 33)-(135, 284, 34)	2.097618	3.541751	0.733113	2	0	#b0ff7fffffffffffff50	1	2.097618	3.541751	(131, 283, 35)-(134, 285, 33)	0.363146	0.291652	0	NA	NA
local/data/dicom_small_16.gd	(130, 276, 32)-(132, 275, 34)	3.829669	31.875759	1.627701	23	5	#00ffa9	1	3.829669	31.875759	(130, 275, 31)-(130, 276, 32)	2.017535	2.211060	0	NA	NA
local/data/dicom_small_16.gd	(129, 270, 32)-(135, 270, 28)	10.881440	219.588561	2.534468	141	17	#1900ff	2	46.217406	437.406246	(128, 268, 34)-(129, 270, 32)	1.248444	2.841353	2	1.18602341289	NA
local/data/dicom_small_16.gd	(135, 270, 28)-(141, 269, 19)	14.654178	102.710778	1.493662	66	8	#1d00ff	1	14.654178	102.710778	(129, 270, 32)-(135, 270, 28)	0.589340	1.346713	0	NA	NA
local/data/dicom_small_16.gd	(135, 270, 28)-(150, 272, 26)	20.681788	115.106907	1.331011	68	3	#ff00d6	1	20.681788	115.106907	(129, 270, 32)-(135, 270, 28)	0.525164	1.900648	0	NA	NA
local/data/dicom_small_16.gd	(128, 268, 34)-(130, 271, 37)	5.927286	104.481654	2.368739	64	5	#ff0084	5	75.374660	409.072238	(126, 266, 32)-(128, 268, 34)	1.179820	1.412861	3	1.98909004201	NA
local/data/dicom_small_16.gd	(126, 280, 39)-(130, 271, 37)	13.582492	118.648658	1.667503	76	9	#c100ff	2	38.211411	205.421557	(128, 268, 34)-(130, 271, 37)	0.703963	2.291520	2	1.14708258168	NA
local/data/dicom_small_16.gd	(124, 296, 42)-(126, 280, 39)	22.531301	83.231148	1.084363	47	0	#7000ff	1	22.531301	83.231148	(126, 280, 39)-(130, 271, 37)	0.650292	1.658849	0	NA	NA
local/data/dicom_small_16.gd	(125, 279, 38)-(126, 280, 39)	2.097618	3.541751	0.733113	2	0	#00ff3a	1	2.097618	3.541751	(126, 280, 39)-(130, 271, 37)	0.439647	0.154435	0	NA	NA
local/data/dicom_small_16.gd	(130, 270, 39)-(130, 271, 37)	3.829669	21.250506	1.329013	12	0	#ffdd7ffffffffffffee0	2	18.681203	58.438891	(128, 268, 34)-(130, 271, 37)	0.561063	0.646108	2	1.6349345634	NA
local/data/dicom_small_16.gd	(127, 267, 42)-(130, 270, 39)	6.292853	10.625253	0.733113	6	0	#ffe97ffffffffffffeec	1	6.292853	10.625253	(130, 270, 39)-(130, 271, 37)	0.551622	1.643185	0	NA	NA
local/data/dicom_small_16.gd	(130, 270, 39)-(133, 270, 44)	8.558681	26.563132	0.993943	15	0	#008cff	1	8.558681	26.563132	(130, 270, 39)-(130, 271, 37)	0.747880	2.234836	0	NA	NA
local/data/dicom_small_16.gd	(130, 271, 37)-(137, 276, 41)	12.554760	40.730136	1.016199	23	0	#00ff26	1	12.554760	40.730136	(128, 268, 34)-(130, 271, 37)	0.429004	2.118130	0	NA	NA
local/data/dicom_small_16.gd	(126, 266, 32)-(143, 252, 38)	30.495047	302.819709	1.777880	253	82	#cbff7fffffffffffff35	1	30.495047	302.819709	(120, 262, 27)-(126, 266, 32)	0.409531	2.697307	0	NA	NA
local/data/dicom_small_16.gd	(121, 261, 29)-(124, 257, 30)	7.600606	200.108930	2.894904	158	45	#ff727ffffffffffffe75	5	126.616503	828.769729	(114, 257, 36)-(121, 261, 29)	0.766287	0.559418	2	1.59021172922	NA
local/data/dicom_small_16.gd	(124, 257, 30)-(126, 254, 29)	7.600606	138.128288	2.405151	106	28	#b700ff	4	88.297134	483.449009	(121, 261, 29)-(124, 257, 30)	0.830822	1.000000	2	1.37987351092	NA
local/data/dicom_small_16.gd	(123, 232, 28)-(126, 254, 29)	28.898493	69.064144	0.872195	46	7	#00ff96	1	28.898493	69.064144	(124, 257, 30)-(126, 254, 29)	0.362637	3.802130	0	NA	NA
local/data/dicom_small_16.gd	(126, 254, 29)-(130, 251, 27)	7.051771	85.002024	1.958802	53	5	#00fff3	3	51.798034	276.256576	(124, 257, 30)-(126, 254, 29)	0.814420	0.927791	2	1.65800493536	NA
local/data/dicom_small_16.gd	(129, 250, 27)-(130, 251, 27)	1.673320	3.541751	0.820814	2	0	#00ffbc	2	34.779224	104.481654	(126, 254, 29)-(130, 251, 27)	0.419039	0.237291	2	NA	NA
local/data/dicom_small_16.gd	(127, 240, 31)-(129, 250, 27)	14.883170	53.126265	1.065938	31	1	#b2ff7fffffffffffff4e	1	14.883170	53.126265	(129, 250, 27)-(130, 251, 27)	1.298636	8.894395	0	NA	NA
local/data/dicom_small_16.gd	(129, 238, 21)-(129, 250, 27)	18.222734	47.813638	0.913891	28	1	#4900ff	1	18.222734	47.813638	(129, 250, 27)-(130, 251, 27)	1.113396	10.890167	0	NA	NA
local/data/dicom_small_16.gd	(130, 251, 27)-(136, 250, 24)	9.967038	86.772899	1.664693	54	5	#2f00ff	1	9.967038	86.772899	(126, 254, 29)-(130, 251, 27)	0.849852	1.413409	0	NA	NA
local/data/dicom_small_16.gd	(124, 257, 30)-(132, 238, 39)	30.718764	145.211790	1.226660	96	14	#ff0c7ffffffffffffe0f	1	30.718764	145.211790	(121, 261, 29)-(124, 257, 30)	0.423731	4.041620	0	NA	NA
local/data/dicom_small_17.gd	(84, 193, 23)-(94, 206, 18)	30.664122	637.547702	2.572564	305	8	#ff0e7ffffffffffffe11	17	697.758720	5415.935527	NA	NA	NA	2	3.3574310617	NA
local/data/dicom_small_17.gd	(77, 130, 27)-(94, 206, 18)	114.245994	1230.016273	1.851228	637	64	#4eff7fffffffffffffb2	4	250.748947	2024.267619	(84, 193, 23)-(94, 206, 18)	0.719604	3.725722	2	1.84878107308	0.735125210193
local/data/dicom_small_17.gd	(76, 128, 25)-(77, 130, 27)	4.079977	12.879752	1.002421	10	4	#00a8ff	2	18.509431	42.932505	(77, 130, 27)-(94, 206, 18)	0.541489	0.035712	2	3.32222284258	NA
local/data/dicom_small_17.gd	(76, 122, 26)-(76, 128, 25)	8.168464	17.173002	0.818046	8	0	#ffa07ffffffffffffea3	1	8.168464	17.173002	(76, 128, 25)-(77, 130, 27)	0.816071	2.002086	0	NA	NA
local/data/dicom_small_17.gd	(76, 128, 25)-(79, 125, 23)	6.260990	12.879752	0.809203	6	0	#005fff	1	6.260990	12.879752	(76, 128, 25)-(77, 130, 27)	0.807249	1.534565	0	NA	NA
local/data/dicom_small_17.gd	(77, 130, 27)-(90, 77, 19)	101.042755	714.826211	1.500627	333	0	#ff00d5	2	117.993521	751.318840	(77, 130, 27)-(94, 206, 18)	0.810611	0.884431	2	1.14379150461	0.274140757095
local/data/dicom_small_17.gd	(83, 73, 20)-(90, 77, 19)	11.529149	25.759503	0.843325	12	0	#ff0010	1	11.529149	25.759503	(77, 130, 27)-(90, 77, 19)	0.561982	0.114102	0	NA	NA
local/data/dicom_small_17.gd	(90, 77, 19)-(93, 75, 18)	5.421618	10.733126	0.793823	5	0	#fff57ffffffffffffef8	1	5.421618	10.733126	(77, 130, 27)-(90, 77, 19)	0.528994	0.053657	0	NA	NA
local/data/dicom_small_17.gd	(94, 206, 18)-(97, 224, 15)	32.409626	530.216439	2.281995	284	37	#8900ff	13	447.009773	3391.667908	(84, 193, 23)-(94, 206, 18)	0.887051	1.056923	2	0.683305231197	0.24899686184
local/data/dicom_small_17.gd	(96, 225, 16)-(97, 224, 15)	2.236068	4.293251	0.781764	2	0	#82ff7fffffffffffff7e	6	322.589301	2331.235031	(94, 206, 18)-(97, 224, 15)	0.342579	0.068994	2	NA	NA
local/data/dicom_small_17.gd	(96, 225, 16)-(96, 226, 20)	7.657686	92.304886	1.958793	51	8	#0015ff	5	314.037188	2292.595776	(96, 225, 16)-(97, 224, 15)	2.505607	3.424621	2	3.40406372345	NA
local/data/dicom_small_17.gd	(95, 231, 20)-(96, 226, 20)	8.790812	55.812257	1.421593	34	8	#ff0013	1	8.790812	55.812257	(96, 225, 16)-(96, 226, 20)	0.725749	1.147972	0	NA	NA
local/data/dicom_small_17.gd	(96, 226, 20)-(110, 136, 26)	137.250970	1300.854907	1.736928	679	73	#fdff7fffffffffffff03	4	297.588690	2144.478633	(96, 225, 16)-(96, 226, 20)	0.886734	17.923296	2	2.32568700832	0.456898041943
local/data/dicom_small_17.gd	(103, 86, 19)-(110, 136, 26)	84.075630	562.415818	1.459213	262	0	#00ffcd	2	113.658486	753.465466	(96, 226, 20)-(110, 136, 26)	0.840112	0.612569	2	27.7704065523	0.369734064722
local/data/dicom_small_17.gd	(103, 85, 23)-(103, 86, 19)	5.868831	34.346004	1.364858	16	0	#5900ff	1	5.868831	34.346004	(103, 86, 19)-(110, 136, 26)	0.935338	0.069804	0	NA	NA
local/data/dicom_small_17.gd	(103, 86, 19)-(106, 76, 19)	23.714025	156.703644	1.450314	90	17	#07ff7ffffffffffffff9	1	23.714025	156.703644	(103, 86, 19)-(110, 136, 26)	0.993901	0.282056	0	NA	NA
local/data/dicom_small_17.gd	(109, 134, 24)-(110, 136, 26)	4.079977	15.026377	1.082738	10	3	#00a7ff	2	46.679234	90.158261	(96, 226, 20)-(110, 136, 26)	0.623364	0.029726	2	1.9937942419	NA
local/data/dicom_small_17.gd	(108, 133, 25)-(109, 134, 24)	2.236068	4.293251	0.781764	2	0	#8c00ff	1	2.236068	4.293251	(109, 134, 24)-(110, 136, 26)	0.722025	0.548059	0	NA	NA
local/data/dicom_small_17.gd	(109, 134, 24)-(121, 108, 25)	40.363189	70.838634	0.747425	33	0	#1c00ff	1	40.363189	70.838634	(109, 134, 24)-(110, 136, 26)	0.690310	9.892995	0	NA	NA
local/data/dicom_small_17.gd	(96, 225, 16)-(98, 226, 19)	6.316045	34.346004	1.315651	16	0	#9000ff	1	6.316045	34.346004	(96, 225, 16)-(97, 224, 15)	1.682926	2.824621	0	NA	NA
local/data/dicom_small_17.gd	(97, 224, 15)-(98, 225, 15)	1.788854	4.293251	0.874039	2	0	#ff0054	7	92.010847	530.216439	(94, 206, 18)-(97, 224, 15)	0.383015	0.055195	2	NA	NA
local/data/dicom_small_17.gd	(96, 228, 15)-(98, 225, 15)	5.868831	62.252132	1.837496	38	9	#00ffb7	4	43.872016	270.474783	(97, 224, 15)-(98, 225, 15)	2.102305	3.280776	2	3.97076688785	NA
local/data/dicom_small_17.gd	(95, 229, 13)-(96, 228, 15)	3.687818	34.346004	1.721783	22	6	#00c2ff	3	25.634663	145.970518	(96, 228, 15)-(98, 225, 15)	0.937027	0.628373	2	2.79829631502	NA
local/data/dicom_small_17.gd	(94, 231, 14)-(95, 229, 13)	3.500979	15.026377	1.168846	8	1	#ff00c9	2	13.897001	55.812257	(95, 229, 13)-(96, 228, 15)	0.678858	0.949336	2	NA	NA
local/data/dicom_small_17.gd	(92, 233, 14)-(94, 231, 14)	8.159954	36.492629	1.193119	19	2	#00baff	1	8.159954	36.492629	(94, 231, 14)-(95, 229, 13)	1.020766	2.330763	0	NA	NA
local/data/dicom_small_17.gd	(94, 231, 14)-(95, 232, 15)	2.236068	4.293251	0.781764	2	0	#0037ff	1	2.236068	4.293251	(94, 231, 14)-(95, 229, 13)	0.668834	0.638698	0	NA	NA
local/data/dicom_small_17.gd	(95, 229, 13)-(95, 233, 13)	8.049845	55.812257	1.485580	38	12	#ff777ffffffffffffe7a	1	8.049845	55.812257	(95, 229, 13)-(96, 228, 15)	0.862815	2.182821	0	NA	NA
local/data/dicom_small_17.gd	(96, 228, 15)-(99, 235, 17)	12.368521	62.252132	1.265736	37	8	#ffbe7ffffffffffffec1	1	12.368521	62.252132	(96, 228, 15)-(98, 225, 15)	0.688838	2.107493	0	NA	NA
local/data/dicom_small_17.gd	(98, 225, 15)-(103, 226, 17)	9.948808	96.598137	1.758020	47	2	#00ffdc	3	46.349977	255.448406	(97, 224, 15)-(98, 225, 15)	2.011376	5.561553	3	2.98476707793	NA
local/data/dicom_small_17.gd	(99, 229, 19)-(103, 226, 17)	7.525901	36.492629	1.242363	26	9	#ff00a9	1	7.525901	36.492629	(98, 225, 15)-(103, 226, 17)	0.706683	0.756463	0	NA	NA
local/data/dicom_small_17.gd	(103, 226, 17)-(103, 227, 14)	12.665469	75.131884	1.374126	41	6	#5fff7fffffffffffffa1	1	12.665469	75.131884	(98, 225, 15)-(103, 226, 17)	0.781633	1.273064	0	NA	NA
local/data/dicom_small_17.gd	(103, 226, 17)-(109, 228, 23)	16.209798	47.225756	0.962999	22	0	#31ff7fffffffffffffcf	1	16.209798	47.225756	(98, 225, 15)-(103, 226, 17)	0.547774	1.629321	0	NA	NA
local/data/dicom_small_18.gd	(106, 210, 30)-(111, 220, 40)	24.761911	1221.429772	3.962481	703	134	#ff6f7ffffffffffffe72	27	1130.482373	10370.346623	NA	NA	NA	2	1.53501703382	0.491385008795
local/data/dicom_small_18.gd	(102, 214, 31)-(106, 210, 30)	8.475383	225.395652	2.909499	134	29	#fff57ffffffffffffef8	1	8.475383	225.395652	(106, 210, 30)-(111, 220, 40)	0.734262	0.342275	0	NA	NA
local/data/dicom_small_18.gd	(106, 208, 29)-(106, 210, 30)	4.024922	55.812257	2.100928	38	12	#ff0010	26	1122.006990	10144.950971	(106, 210, 30)-(111, 220, 40)	0.530205	0.162545	2	NA	NA
local/data/dicom_small_18.gd	(104, 210, 24)-(106, 208, 29)	8.717276	206.076025	2.743143	137	41	#ff00d5	22	858.000021	8717.445174	(106, 208, 29)-(106, 210, 30)	1.305682	2.165825	2	1.06794025891	NA
local/data/dicom_small_18.gd	(103, 211, 23)-(104, 210, 24)	2.236068	4.293251	0.781764	2	0	#00baff	16	525.707662	5840.967328	(104, 210, 24)-(106, 208, 29)	0.284988	0.256510	2	NA	NA
local/data/dicom_small_18.gd	(100, 211, 20)-(103, 211, 23)	7.188797	191.049648	2.908507	125	36	#ff00c9	15	510.413966	5529.706666	(103, 211, 23)-(104, 210, 24)	3.720441	3.214928	2	NA	1.1005317583
local/data/dicom_small_18.gd	(98, 209, 21)-(100, 211, 20)	4.024922	36.492629	1.698826	28	11	#fdff7fffffffffffff03	9	423.846412	3891.831593	(100, 211, 20)-(103, 211, 23)	0.584089	0.559888	2	NA	NA
local/data/dicom_small_18.gd	(87, 188, 23)-(98, 209, 21)	40.140848	897.289358	2.667461	445	27	#0015ff	8	414.399872	3750.154326	(98, 209, 21)-(100, 211, 20)	1.570179	9.973074	2	4.90390998983	0.907118265011
local/data/dicom_small_18.gd	(79, 181, 28)-(87, 188, 23)	17.159280	352.046542	2.555498	165	1	#003fff	4	223.418245	1515.517432	(87, 188, 23)-(98, 209, 21)	0.958026	0.427477	3	1.17195558223	NA
local/data/dicom_small_18.gd	(73, 179, 23)-(79, 181, 28)	11.268774	27.906128	0.887844	14	1	#ff00cb	1	11.268774	27.906128	(79, 181, 28)-(87, 188, 23)	0.347425	0.656716	0	NA	NA
local/data/dicom_small_18.gd	(78, 182, 29)-(79, 181, 28)	2.236068	4.293251	0.781764	2	0	#0069ff	2	66.620200	433.618302	(79, 181, 28)-(87, 188, 23)	0.305915	0.130312	2	NA	NA
local/data/dicom_small_18.gd	(46, 195, 27)-(78, 182, 29)	53.357252	392.832422	1.530848	184	1	#ff0071	1	53.357252	392.832422	(78, 182, 29)-(79, 181, 28)	1.958197	23.862088	0	NA	NA
local/data/dicom_small_18.gd	(74, 188, 26)-(78, 182, 29)	11.026880	36.492629	1.026364	19	2	#00ff0c	1	11.026880	36.492629	(78, 182, 29)-(79, 181, 28)	1.312882	4.931371	0	NA	NA
local/data/dicom_small_18.gd	(79, 181, 28)-(89, 111, 38)	128.369991	701.946459	1.319305	328	1	#b700ff	1	128.369991	701.946459	(79, 181, 28)-(87, 188, 23)	0.516261	7.481083	0	NA	NA
local/data/dicom_small_18.gd	(83, 176, 23)-(87, 188, 23)	20.243231	229.688903	1.900444	107	0	#ff8b7ffffffffffffe8e	4	150.840780	1337.347536	(87, 188, 23)-(98, 209, 21)	0.712454	0.504305	2	NA	NA
local/data/dicom_small_18.gd	(80, 177, 23)-(83, 176, 23)	6.260990	27.906128	1.191114	14	1	#22ff7fffffffffffffde	2	16.742252	90.158261	(83, 176, 23)-(87, 188, 23)	0.626756	0.309288	2	NA	4.09879937199
local/data/dicom_small_18.gd	(77, 175, 23)-(80, 177, 23)	4.842620	25.759503	1.301229	14	2	#00a3ff	1	4.842620	25.759503	(80, 177, 23)-(83, 176, 23)	1.092447	0.773459	0	NA	NA
local/data/dicom_small_18.gd	(80, 177, 23)-(80, 181, 22)	5.638642	36.492629	1.435292	17	0	#ffeb7ffffffffffffeee	1	5.638642	36.492629	(80, 177, 23)-(83, 176, 23)	1.205000	0.900599	0	NA	NA
local/data/dicom_small_18.gd	(81, 129, 22)-(83, 176, 23)	69.374097	850.063602	1.974932	438	42	#ff0e7ffffffffffffe11	2	113.855296	1017.500372	(83, 176, 23)-(87, 188, 23)	1.039195	3.427027	2	0.972465937539	0.505155022414
local/data/dicom_small_18.gd	(67, 106, 26)-(81, 129, 22)	40.401222	158.850269	1.118721	325	251	#8900ff	1	40.401222	158.850269	(81, 129, 22)-(83, 176, 23)	0.566461	0.582368	0	NA	NA
local/data/dicom_small_18.gd	(81, 129, 22)-(83, 128, 22)	4.079977	8.586501	0.818473	4	0	#82ff7fffffffffffff7e	1	4.079977	8.586501	(81, 129, 22)-(83, 176, 23)	0.414431	0.058811	0	NA	NA
local/data/dicom_small_18.gd	(95, 207, 20)-(98, 209, 21)	5.421618	105.184638	2.485059	62	13	#ff0013	1	5.421618	105.184638	(98, 209, 21)-(100, 211, 20)	1.462810	1.347012	0	NA	NA
local/data/dicom_small_18.gd	(99, 213, 19)-(100, 211, 20)	3.632763	113.771139	3.157349	81	28	#00a7ff	6	79.378757	1446.825424	(100, 211, 20)-(103, 211, 23)	1.085557	0.505337	2	NA	NA
local/data/dicom_small_18.gd	(96, 216, 16)-(99, 213, 19)	7.602631	268.328157	3.351786	167	42	#8c00ff	5	63.953277	1088.339006	(99, 213, 19)-(100, 211, 20)	1.061582	2.092796	2	3.16782760858	NA
local/data/dicom_small_18.gd	(93, 222, 21)-(96, 216, 16)	12.533685	199.636149	2.251673	128	35	#1c00ff	1	12.533685	199.636149	(96, 216, 16)-(99, 213, 19)	0.671783	1.648598	0	NA	NA
local/data/dicom_small_18.gd	(95, 220, 14)-(96, 216, 16)	7.657686	218.955776	3.016855	132	30	#00ffcd	4	43.816961	620.374700	(96, 216, 16)-(99, 213, 19)	0.900074	1.007242	2	2.59372971845	NA
local/data/dicom_small_18.gd	(91, 225, 14)-(95, 220, 14)	9.446540	178.169896	2.450224	99	16	#07ff7ffffffffffffff9	1	9.446540	178.169896	(95, 220, 14)-(96, 216, 16)	0.812178	1.233602	0	NA	NA
local/data/dicom_small_18.gd	(95, 220, 14)-(98, 224, 14)	6.631474	96.598137	2.153299	60	15	#5900ff	3	26.712736	223.249027	(95, 220, 14)-(96, 216, 16)	0.713756	0.865989	3	2.56109734916	NA
local/data/dicom_small_18.gd	(94, 229, 12)-(98, 224, 14)	9.314756	64.398758	1.483468	45	15	#9000ff	1	9.314756	64.398758	(95, 220, 14)-(98, 224, 14)	0.688928	1.404628	0	NA	NA
local/data/dicom_small_18.gd	(98, 224, 14)-(100, 226, 13)	4.024922	23.612878	1.366535	12	1	#00ffb7	1	4.024922	23.612878	(95, 220, 14)-(98, 224, 14)	0.634624	0.606942	0	NA	NA
local/data/dicom_small_18.gd	(98, 224, 14)-(100, 227, 16)	6.741583	38.639255	1.350699	36	18	#ff0054	1	6.741583	38.639255	(95, 220, 14)-(98, 224, 14)	0.627269	1.016604	0	NA	NA
local/data/dicom_small_18.gd	(98, 219, 22)-(99, 213, 19)	11.792717	244.715279	2.570092	193	79	#00c2ff	1	11.792717	244.715279	(99, 213, 19)-(100, 211, 20)	0.814003	3.246211	0	NA	NA
local/data/dicom_small_18.gd	(103, 211, 23)-(104, 218, 24)	13.057628	306.967412	2.735515	212	69	#ff00bd	1	13.057628	306.967412	(103, 211, 23)-(104, 210, 24)	3.499157	5.839549	0	NA	NA
local/data/dicom_small_18.gd	(104, 210, 24)-(113, 139, 21)	103.377890	1384.573292	2.064758	686	41	#0037ff	6	323.575083	2670.401821	(104, 210, 24)-(106, 208, 29)	0.752698	11.858967	2	NA	0.294336674698
local/data/dicom_small_18.gd	(112, 143, 19)-(113, 139, 21)	6.609799	15.026377	0.850664	7	0	#ff777ffffffffffffe7a	1	6.609799	15.026377	(104, 210, 24)-(113, 139, 21)	0.411992	0.063938	0	NA	NA
local/data/dicom_small_18.gd	(113, 139, 21)-(114, 134, 24)	13.973730	214.662526	2.211297	103	3	#ffbe7ffffffffffffec1	5	213.587394	1270.802153	(104, 210, 24)-(113, 139, 21)	1.070971	0.135171	2	1.93305939078	NA
local/data/dicom_small_18.gd	(102, 82, 21)-(114, 134, 24)	89.253231	671.893706	1.547973	322	9	#31ff7fffffffffffffcf	3	143.049186	835.037226	(113, 139, 21)-(114, 134, 24)	0.700030	6.387216	2	1.54977580171	0.305342177691
local/data/dicom_small_18.gd	(101, 81, 22)-(102, 82, 21)	2.236068	4.293251	0.781764	2	0	#4eff7fffffffffffffb2	1	2.236068	4.293251	(102, 82, 21)-(114, 134, 24)	0.505024	0.025053	0	NA	NA
local/data/dicom_small_18.gd	(102, 82, 21)-(103, 75, 24)	24.706857	107.331263	1.175924	50	0	#00a8ff	2	51.559887	158.850269	(102, 82, 21)-(114, 134, 24)	0.759654	0.276818	2	1.817062335	1.15842807304
local/data/dicom_small_18.gd	(98, 72, 23)-(103, 75, 24)	8.343599	19.319627	0.858515	9	0	#ffa07ffffffffffffea3	1	8.343599	19.319627	(102, 82, 21)-(103, 75, 24)	0.730076	0.337704	0	NA	NA
local/data/dicom_small_18.gd	(103, 75, 24)-(114, 73, 19)	18.509431	32.199379	0.744136	15	0	#005fff	1	18.509431	32.199379	(102, 82, 21)-(103, 75, 24)	0.632809	0.749162	0	NA	NA
local/data/dicom_small_18.gd	(112, 126, 22)-(114, 134, 24)	13.219598	98.744762	1.541960	48	2	#00ffdc	2	56.564477	221.102402	(113, 139, 21)-(114, 134, 24)	0.697310	0.946032	2	1.1858981129	NA
local/data/dicom_small_18.gd	(111, 125, 19)-(112, 126, 22)	4.919350	8.586501	0.745383	4	0	#5fff7fffffffffffffa1	1	4.919350	8.586501	(112, 126, 22)-(114, 134, 24)	0.483400	0.372126	0	NA	NA
local/data/dicom_small_18.gd	(112, 126, 22)-(120, 106, 19)	38.425529	113.771139	0.970803	53	0	#ff00a9	1	38.425529	113.771139	(112, 126, 22)-(114, 134, 24)	0.629591	2.906709	0	NA	NA
local/data/dicom_small_18.gd	(106, 208, 29)-(112, 184, 30)	36.022837	508.750186	2.120256	259	22	#ff004e	4	259.982046	1371.693540	(106, 208, 29)-(106, 210, 30)	1.009200	8.949946	2	1.57519509129	NA
local/data/dicom_small_18.gd	(104, 112, 39)-(112, 184, 30)	131.193567	388.539172	0.970926	181	0	#6fff7fffffffffffff91	1	131.193567	388.539172	(106, 208, 29)-(112, 184, 30)	0.457929	3.641955	0	NA	NA
local/data/dicom_small_18.gd	(112, 184, 30)-(115, 182, 29)	5.421618	49.372381	1.702561	23	0	#46ff7fffffffffffffba	3	92.765642	474.404182	(106, 208, 29)-(112, 184, 30)	0.802998	0.150505	3	2.12679838236	NA
local/data/dicom_small_18.gd	(115, 182, 29)-(117, 184, 27)	4.472136	8.586501	0.781764	4	0	#00ff44	1	4.472136	8.586501	(112, 184, 30)-(115, 182, 29)	0.459169	0.824871	0	NA	NA
local/data/dicom_small_18.gd	(115, 182, 29)-(118, 182, 23)	11.345503	25.759503	0.850123	13	1	#00f1ff	1	11.345503	25.759503	(112, 184, 30)-(115, 182, 29)	0.499320	2.092642	0	NA	NA
local/data/dicom_small_18.gd	(115, 182, 29)-(160, 202, 25)	71.526385	390.685797	1.318578	182	0	#fff87ffffffffffffefb	1	71.526385	390.685797	(112, 184, 30)-(115, 182, 29)	0.774467	13.192812	0	NA	NA
local/data/dicom_small_1.gd	(102, 282, 30)-(106, 288, 27)	11.339659	925.449772	5.096846	669	159	#ffc67ffffffffffffec9	182	4593.453820	65639.793319	NA	NA	NA	2	1.46263678804	1.14934017454
local/data/dicom_small_1.gd	(106, 288, 27)-(106, 291, 27)	4.693202	179.646132	3.490594	154	55	#0003ff	87	2725.328921	43247.538058	(102, 282, 30)-(106, 288, 27)	0.684854	0.413875	2	0.912340527454	NA
local/data/dicom_small_1.gd	(106, 291, 27)-(107, 292, 26)	2.116601	3.629215	0.738774	2	0	#0086ff	86	2712.530924	42899.133438	(106, 288, 27)-(106, 291, 27)	0.211647	0.450993	2	NA	NA
local/data/dicom_small_1.gd	(101, 297, 25)-(107, 292, 26)	9.993097	395.584412	3.549724	299	81	#e0ff7fffffffffffff20	13	320.886522	5474.670512	(106, 291, 27)-(107, 292, 26)	4.804882	4.721295	2	NA	NA
local/data/dicom_small_1.gd	(90, 293, 26)-(101, 297, 25)	17.379489	1192.197059	4.672836	834	177	#00e9ff	11	287.129282	4164.523973	(101, 297, 25)-(107, 292, 26)	1.316394	1.739149	2	3.05773327737	NA
local/data/dicom_small_1.gd	(80, 300, 29)-(90, 293, 26)	18.557893	529.865360	3.014696	363	71	#ff407ffffffffffffe43	5	139.193377	1544.230894	(90, 293, 26)-(101, 297, 25)	0.645153	1.067804	2	0.754470010788	1.06024814576
local/data/dicom_small_1.gd	(79, 302, 29)-(80, 300, 29)	3.871594	16.331467	1.158758	10	1	#ff0055	4	105.419419	939.966631	(80, 300, 29)-(90, 293, 26)	0.384370	0.208622	2	NA	NA
local/data/dicom_small_1.gd	(65, 317, 33)-(79, 302, 29)	32.917500	469.983315	2.131831	264	5	#00ffaa	1	32.917500	469.983315	(79, 302, 29)-(80, 300, 29)	1.839755	8.502312	0	NA	NA
local/data/dicom_small_1.gd	(71, 301, 28)-(79, 302, 29)	11.379321	146.983199	2.027686	84	3	#0093ff	3	68.630325	453.651849	(79, 302, 29)-(80, 300, 29)	1.749879	2.939182	2	2.02912242254	NA
local/data/dicom_small_1.gd	(62, 305, 27)-(71, 301, 28)	13.939203	136.095555	1.762902	83	8	#3e00ff	2	41.096808	254.045035	(71, 301, 28)-(79, 302, 29)	0.869415	1.224959	2	1.64727875048	NA
local/data/dicom_small_1.gd	(49, 314, 23)-(62, 305, 27)	21.694364	96.174192	1.187903	53	0	#6dff7fffffffffffff93	1	21.694364	96.174192	(62, 305, 27)-(71, 301, 28)	0.673834	1.556356	0	NA	NA
local/data/dicom_small_1.gd	(59, 302, 28)-(62, 305, 27)	5.463241	21.775289	1.126372	12	0	#00ff03	1	5.463241	21.775289	(62, 305, 27)-(71, 301, 28)	0.638931	0.391934	0	NA	NA
local/data/dicom_small_1.gd	(71, 301, 28)-(73, 312, 26)	16.154195	52.623614	1.018293	31	2	#00ff57	1	16.154195	52.623614	(71, 301, 28)-(79, 302, 29)	0.502195	1.419610	0	NA	NA
local/data/dicom_small_1.gd	(80, 300, 29)-(86, 310, 28)	15.216065	74.398903	1.247548	43	2	#8300ff	1	15.216065	74.398903	(80, 300, 29)-(90, 293, 26)	0.413822	0.819924	0	NA	NA
local/data/dicom_small_1.gd	(85, 287, 26)-(90, 293, 26)	9.549816	537.123789	4.231212	450	154	#ff00e3	6	130.556416	1428.096020	(90, 293, 26)-(101, 297, 25)	0.905491	0.549488	2	1.17796281508	NA
local/data/dicom_small_1.gd	(75, 288, 22)-(85, 287, 26)	17.293004	333.887761	2.479077	238	54	#00ff1a	2	29.800315	364.736087	(85, 287, 26)-(90, 293, 26)	0.585902	1.810821	2	0.690949210335	0.668310126463
local/data/dicom_small_1.gd	(71, 291, 19)-(75, 288, 22)	8.385886	18.146074	0.829931	10	0	#08ff7ffffffffffffff8	1	8.385886	18.146074	(75, 288, 22)-(85, 287, 26)	0.334774	0.484929	0	NA	NA
local/data/dicom_small_1.gd	(72, 288, 23)-(75, 288, 22)	4.121425	12.702252	0.990471	7	0	#f3ff7fffffffffffff0d	1	4.121425	12.702252	(75, 288, 22)-(85, 287, 26)	0.399532	0.238329	0	NA	NA
local/data/dicom_small_1.gd	(83, 284, 29)-(85, 287, 26)	5.988195	92.544977	2.217959	84	33	#ff007c	4	91.206285	526.236145	(85, 287, 26)-(90, 293, 26)	0.524190	0.627048	2	1.37536547628	NA
local/data/dicom_small_1.gd	(73, 281, 37)-(83, 284, 29)	18.342912	183.275347	1.783376	103	2	#32ff7fffffffffffffce	3	83.544770	430.061953	(83, 284, 29)-(85, 287, 26)	0.804062	3.063179	2	1.7289971149	NA
local/data/dicom_small_1.gd	(62, 277, 45)-(73, 281, 37)	19.036024	130.651732	1.478068	72	0	#cbff7fffffffffffff35	2	55.589590	225.011317	(73, 281, 37)-(83, 284, 29)	0.828804	1.037786	2	1.38693922027	NA
local/data/dicom_small_1.gd	(50, 282, 50)-(62, 277, 45)	19.944117	59.882044	0.977611	33	0	#cdff7fffffffffffff33	1	19.944117	59.882044	(62, 277, 45)-(73, 281, 37)	0.661411	1.047704	0	NA	NA
local/data/dicom_small_1.gd	(51, 272, 45)-(62, 277, 45)	16.609450	34.477541	0.812860	19	0	#ffd57ffffffffffffed8	1	16.609450	34.477541	(62, 277, 45)-(73, 281, 37)	0.549947	0.872527	0	NA	NA
local/data/dicom_small_1.gd	(73, 281, 37)-(73, 285, 43)	9.612268	21.775289	0.849169	12	0	#ff001b	1	9.612268	21.775289	(73, 281, 37)-(83, 284, 29)	0.476158	0.524032	0	NA	NA
local/data/dicom_small_1.gd	(83, 284, 29)-(84, 283, 29)	1.673320	3.629215	0.830887	2	0	#ff004b	1	1.673320	3.629215	(83, 284, 29)-(85, 287, 26)	0.374618	0.279436	0	NA	NA
local/data/dicom_small_1.gd	(100, 299, 24)-(101, 297, 25)	3.428313	52.623614	2.210422	53	24	#e600ff	2	23.764142	914.562127	(101, 297, 25)-(107, 292, 26)	0.622702	0.343068	2	NA	NA
local/data/dicom_small_1.gd	(95, 306, 24)-(100, 299, 24)	13.986026	705.882277	4.008151	610	221	#00a8ff	1	13.986026	705.882277	(100, 299, 24)-(101, 297, 25)	1.813297	4.079565	0	NA	NA
local/data/dicom_small_1.gd	(100, 299, 24)-(101, 302, 27)	6.349803	156.056236	2.796955	112	26	#1fff7fffffffffffffe1	1	6.349803	156.056236	(100, 299, 24)-(101, 297, 25)	1.265349	1.852166	0	NA	NA
local/data/dicom_small_1.gd	(107, 292, 26)-(116, 299, 18)	21.794168	1188.567844	4.166457	781	126	#3b00ff	73	2389.527801	37420.833711	(106, 291, 27)-(107, 292, 26)	5.639687	10.296777	2	1.07046876859	0.73154815232
local/data/dicom_small_1.gd	(113, 299, 26)-(116, 299, 18)	16.571200	656.887877	3.552170	511	149	#d0ff7fffffffffffff30	1	16.571200	656.887877	(107, 292, 26)-(116, 299, 18)	0.852564	0.760350	0	NA	NA
local/data/dicom_small_1.gd	(116, 299, 18)-(117, 300, 17)	2.116601	3.629215	0.738774	2	0	#a200ff	72	2351.162432	35575.377990	(107, 292, 26)-(116, 299, 18)	0.177315	0.097118	2	NA	NA
local/data/dicom_small_1.gd	(116, 301, 16)-(117, 300, 17)	2.116601	3.629215	0.738774	2	0	#f700ff	69	2319.659848	35054.585667	(116, 299, 18)-(117, 300, 17)	1.000000	1.000000	2	NA	NA
local/data/dicom_small_1.gd	(115, 301, 16)-(116, 301, 16)	1.183216	3.629215	0.988097	2	0	#8900ff	66	2269.744652	33831.540283	(116, 301, 16)-(117, 300, 17)	1.337481	0.559017	2	NA	NA
local/data/dicom_small_1.gd	(106, 294, 14)-(115, 301, 16)	14.966234	923.635164	4.432197	703	194	#0081ff	61	2171.780963	30793.887503	(115, 301, 16)-(116, 301, 16)	4.485591	12.648777	2	1.29100519821	0.771260588719
local/data/dicom_small_1.gd	(104, 293, 13)-(106, 294, 14)	3.299817	67.140474	2.544909	56	19	#ffb47ffffffffffffeb7	59	2131.085425	29505.516252	(106, 294, 14)-(115, 301, 16)	0.574187	0.220484	2	1.10330282944	1.6848902137
local/data/dicom_small_1.gd	(103, 293, 13)-(104, 293, 13)	1.183216	3.629215	0.988097	2	0	#00ffeb	11	131.195753	1380.916228	(104, 293, 13)-(106, 294, 14)	0.388264	0.358570	2	NA	NA
local/data/dicom_small_1.gd	(98, 299, 10)-(103, 293, 13)	11.894717	148.797806	1.995475	104	22	#fd00ff	10	120.152748	1019.809356	(103, 293, 13)-(104, 293, 13)	2.019514	10.052871	2	1.00576628531	0.543129378989
local/data/dicom_small_1.gd	(97, 300, 10)-(98, 299, 10)	1.673320	3.629215	0.830887	2	0	#ff006e	9	102.794790	847.421654	(98, 299, 10)-(103, 293, 13)	0.416386	0.140678	2	NA	NA
local/data/dicom_small_1.gd	(92, 300, 8)-(97, 300, 10)	7.911346	83.471940	1.832610	52	6	#4400ff	1	7.911346	83.471940	(97, 300, 10)-(98, 299, 10)	2.205608	4.727933	0	NA	NA
local/data/dicom_small_1.gd	(95, 306, 12)-(97, 300, 10)	10.961332	45.365185	1.147770	26	1	#ff00f9	8	93.210124	760.320499	(97, 300, 10)-(98, 299, 10)	1.381379	6.550649	2	NA	1.14723675843
local/data/dicom_small_1.gd	(94, 302, 17)-(95, 306, 12)	9.498181	47.179792	1.257427	34	8	#08ff7ffffffffffffff8	1	9.498181	47.179792	(95, 306, 12)-(97, 300, 10)	1.095540	0.866517	0	NA	NA
local/data/dicom_small_1.gd	(95, 306, 12)-(96, 307, 11)	2.116601	3.629215	0.738774	2	0	#ffb47ffffffffffffeb7	7	72.750611	667.775522	(95, 306, 12)-(97, 300, 10)	0.643661	0.193097	3	NA	NA
local/data/dicom_small_1.gd	(95, 307, 8)-(96, 307, 11)	5.167742	27.219111	1.294827	31	16	#2f00ff	1	5.167742	27.219111	(95, 306, 12)-(96, 307, 11)	1.752668	2.441529	0	NA	NA
local/data/dicom_small_1.gd	(95, 311, 14)-(96, 307, 11)	6.809803	101.618014	2.179431	73	17	#d700ff	5	58.084689	602.449655	(95, 306, 12)-(96, 307, 11)	2.950063	3.217329	2	NA	NA
local/data/dicom_small_1.gd	(93, 313, 17)-(95, 311, 14)	5.529350	58.067437	1.828329	50	18	#ff727ffffffffffffe75	3	28.850211	186.904562	(95, 311, 14)-(96, 307, 11)	0.838902	0.811969	2	1.15976438808	NA
local/data/dicom_small_1.gd	(89, 309, 17)-(93, 313, 17)	8.272954	27.219111	1.023368	17	2	#ff0c7ffffffffffffe0f	1	8.272954	27.219111	(93, 313, 17)-(95, 311, 14)	0.559728	1.496189	0	NA	NA
local/data/dicom_small_1.gd	(93, 313, 17)-(93, 314, 17)	1.183216	3.629215	0.988097	2	0	#b700ff	2	15.047907	101.618014	(93, 313, 17)-(95, 311, 14)	0.540437	0.213988	2	NA	NA
local/data/dicom_small_1.gd	(88, 317, 17)-(93, 314, 17)	8.401450	70.769688	1.637463	50	11	#00ff96	1	8.401450	70.769688	(93, 313, 17)-(93, 314, 17)	1.657190	7.100521	0	NA	NA
local/data/dicom_small_1.gd	(93, 314, 17)-(96, 317, 18)	5.463241	27.219111	1.259322	16	1	#00fff3	1	5.463241	27.219111	(93, 313, 17)-(93, 314, 17)	1.274493	4.617282	0	NA	NA
local/data/dicom_small_1.gd	(95, 311, 14)-(97, 315, 14)	9.416508	152.427021	2.269923	100	16	#00ffbc	2	22.424674	313.927079	(95, 311, 14)-(96, 307, 11)	1.041521	1.382787	2	3.87332970533	NA
local/data/dicom_small_1.gd	(96, 317, 9)-(97, 315, 14)	9.498181	136.095555	2.135634	101	26	#4900ff	1	9.498181	136.095555	(95, 311, 14)-(97, 315, 14)	0.940840	1.008673	0	NA	NA
local/data/dicom_small_1.gd	(97, 315, 14)-(97, 317, 16)	3.509986	25.404504	1.517846	16	2	#b2ff7fffffffffffff4e	1	3.509986	25.404504	(95, 311, 14)-(97, 315, 14)	0.668677	0.372748	0	NA	NA
local/data/dicom_small_1.gd	(96, 307, 11)-(100, 306, 9)	7.381580	34.477541	1.219322	25	6	#00ff04	1	7.381580	34.477541	(95, 306, 12)-(96, 307, 11)	1.650466	3.487469	0	NA	NA
local/data/dicom_small_1.gd	(98, 299, 10)-(101, 302, 9)	5.463241	23.589896	1.172365	14	1	#00adff	1	5.463241	23.589896	(98, 299, 10)-(103, 293, 13)	0.587512	0.459300	0	NA	NA
local/data/dicom_small_1.gd	(99, 297, 12)-(103, 293, 13)	9.859789	357.477657	3.397158	282	85	#00fff5	1	9.859789	357.477657	(103, 293, 13)-(104, 293, 13)	3.438083	8.333043	0	NA	NA
local/data/dicom_small_1.gd	(104, 291, 12)-(104, 293, 13)	2.938209	27.219111	1.717199	23	8	#5600ff	48	1996.589855	28057.459550	(104, 293, 13)-(106, 294, 14)	0.674759	0.890416	2	NA	NA
local/data/dicom_small_1.gd	(101, 285, 12)-(104, 291, 12)	14.798076	288.522576	2.491221	187	28	#00ff44	44	1957.255354	27792.526870	(104, 291, 12)-(104, 293, 13)	1.450747	5.036428	2	2.03114526672	0.525328917415
local/data/dicom_small_1.gd	(99, 286, 12)-(101, 285, 12)	3.871594	36.292148	1.727374	23	3	#46ff7fffffffffffffba	2	22.343002	235.898961	(101, 285, 12)-(104, 291, 12)	0.693385	0.261628	2	NA	NA
local/data/dicom_small_1.gd	(98, 281, 18)-(99, 286, 12)	14.599814	165.129273	1.897420	120	29	#00f1ff	1	14.599814	165.129273	(99, 286, 12)-(101, 285, 12)	1.098442	3.771009	0	NA	NA
local/data/dicom_small_1.gd	(99, 286, 12)-(99, 287, 14)	3.871594	34.477541	1.683636	64	45	#fff87ffffffffffffefb	1	3.871594	34.477541	(99, 286, 12)-(101, 285, 12)	0.974679	1.000000	0	NA	NA
local/data/dicom_small_1.gd	(100, 282, 12)-(101, 285, 12)	4.039752	41.735970	1.813439	28	5	#6fff7fffffffffffff91	42	1920.114276	27268.105333	(101, 285, 12)-(104, 291, 12)	0.727932	0.272992	2	NA	NA
local/data/dicom_small_1.gd	(94, 277, 14)-(100, 282, 12)	10.436378	214.123673	2.555539	147	29	#ff004e	41	1910.086329	27137.453601	(100, 282, 12)-(101, 285, 12)	1.409222	2.583421	3	NA	NA
local/data/dicom_small_1.gd	(93, 272, 14)-(94, 277, 14)	11.089828	230.455139	2.571911	179	52	#3f00ff	1	11.089828	230.455139	(94, 277, 14)-(100, 282, 12)	1.006406	1.062613	0	NA	NA
local/data/dicom_small_1.gd	(94, 277, 14)-(97, 267, 12)	16.312796	315.741687	2.482143	289	115	#ff907ffffffffffffe93	39	1880.454172	26564.037664	(94, 277, 14)-(100, 282, 12)	0.971280	1.563071	2	1.646138783	0.419517894864
local/data/dicom_small_1.gd	(95, 264, 13)-(97, 267, 12)	4.973137	78.028118	2.234783	52	9	#ff0011	38	1862.386384	26244.666762	(94, 277, 14)-(97, 267, 12)	0.900344	0.304861	2	NA	NA
local/data/dicom_small_1.gd	(91, 264, 15)-(95, 264, 13)	8.466404	130.651732	2.216323	92	20	#00a0ff	37	1850.113340	25967.031830	(95, 264, 13)-(97, 267, 12)	0.991740	1.702427	2	NA	14.7665057923
local/data/dicom_small_1.gd	(87, 265, 14)-(91, 264, 15)	7.533019	177.831525	2.741226	128	30	#00ff2f	1	7.533019	177.831525	(91, 264, 15)-(95, 264, 13)	1.236835	0.889754	0	NA	NA
local/data/dicom_small_1.gd	(91, 264, 15)-(93, 261, 18)	8.354627	292.151791	3.336305	258	97	#ff6f7ffffffffffffe72	36	1834.113916	25658.548573	(91, 264, 15)-(95, 264, 13)	1.505333	0.986798	2	NA	NA
local/data/dicom_small_1.gd	(92, 259, 17)-(93, 261, 18)	3.299817	18.146074	1.323035	14	4	#ff00f5	2	22.004337	466.354101	(91, 264, 15)-(93, 261, 18)	0.396557	0.394969	2	NA	NA
local/data/dicom_small_1.gd	(89, 258, 19)-(92, 259, 17)	5.906522	79.842725	2.074325	57	13	#1600ff	1	5.906522	79.842725	(92, 259, 17)-(93, 261, 18)	1.567853	1.789954	0	NA	NA
local/data/dicom_small_1.gd	(91, 260, 11)-(92, 259, 17)	12.797998	368.365301	3.026867	380	177	#ffc77ffffffffffffeca	1	12.797998	368.365301	(92, 259, 17)-(93, 261, 18)	2.287820	3.878396	0	NA	NA
local/data/dicom_small_1.gd	(93, 261, 18)-(102, 247, 22)	30.784114	1761.983781	4.268376	1294	323	#fff57ffffffffffffef8	34	1803.754953	24900.042682	(91, 264, 15)-(93, 261, 18)	1.279372	3.684678	2	1.02529523221	NA
local/data/dicom_small_1.gd	(85, 217, 20)-(102, 247, 22)	51.542744	1992.438920	3.507792	1514	416	#22ff7fffffffffffffde	17	949.414493	8069.559088	(93, 261, 18)-(102, 247, 22)	0.821809	1.674329	2	1.69201053173	NA
local/data/dicom_small_1.gd	(73, 151, 23)-(85, 217, 20)	94.393114	1453.500524	2.213923	823	22	#ffd57ffffffffffffed8	13	508.816394	3601.995680	(85, 217, 20)-(102, 247, 22)	0.631144	1.831356	2	1.10742247981	0.236768228808
local/data/dicom_small_1.gd	(71, 149, 25)-(73, 151, 23)	4.233202	25.404504	1.382121	22	8	#00f0ff	12	408.435085	2130.349082	(73, 151, 23)-(85, 217, 20)	0.624286	0.044847	2	NA	NA
local/data/dicom_small_1.gd	(71, 149, 25)-(72, 139, 24)	12.765545	97.988799	1.563125	54	0	#c100ff	3	103.053052	339.331583	(71, 149, 25)-(73, 151, 23)	1.130961	3.015576	2	1.39425391912	NA
local/data/dicom_small_1.gd	(60, 116, 28)-(72, 139, 24)	38.536926	130.651732	1.038829	79	7	#00ff3a	2	62.134065	176.016917	(71, 149, 25)-(72, 139, 24)	0.664585	3.018824	2	2.24677497435	0.483223349893
local/data/dicom_small_1.gd	(59, 115, 29)-(60, 116, 28)	2.116601	3.629215	0.738774	2	0	#7000ff	1	2.116601	3.629215	(60, 116, 28)-(72, 139, 24)	0.711161	0.054924	0	NA	NA
local/data/dicom_small_1.gd	(60, 116, 28)-(71, 109, 21)	21.480538	41.735970	0.786426	24	1	#ffdd7ffffffffffffee0	1	21.480538	41.735970	(60, 116, 28)-(72, 139, 24)	0.757031	0.557401	0	NA	NA
local/data/dicom_small_1.gd	(68, 143, 12)-(72, 139, 24)	28.153442	65.325866	0.859413	40	4	#ffe97ffffffffffffeec	1	28.153442	65.325866	(71, 149, 25)-(72, 139, 24)	0.549805	2.205424	0	NA	NA
local/data/dicom_small_1.gd	(71, 149, 25)-(82, 89, 26)	97.403371	923.635164	1.737354	522	13	#ff0015	9	301.148831	1765.612996	(71, 149, 25)-(73, 151, 23)	1.257021	23.009384	2	NA	0.29716076392
local/data/dicom_small_1.gd	(80, 81, 27)-(82, 89, 26)	21.048140	206.865243	1.768732	114	0	#ffe57ffffffffffffee8	8	200.445644	823.831758	(71, 149, 25)-(82, 89, 26)	1.018061	0.216093	2	1.56211683757	NA
local/data/dicom_small_1.gd	(62, 77, 26)-(80, 81, 27)	25.860196	116.134873	1.195613	64	0	#a3ff7fffffffffffff5d	3	71.634489	203.236028	(80, 81, 27)-(82, 89, 26)	0.675972	1.228621	2	2.51984448545	0.588253512994
local/data/dicom_small_1.gd	(59, 71, 27)-(62, 77, 26)	10.156443	18.146074	0.754129	10	0	#00ff14	1	10.156443	18.146074	(62, 77, 26)-(80, 81, 27)	0.630747	0.392744	0	NA	NA
local/data/dicom_small_1.gd	(59, 75, 29)-(62, 77, 26)	5.988195	19.960681	1.030065	11	0	#ff002f	2	35.617849	68.955081	(62, 77, 26)-(80, 81, 27)	0.861538	0.231560	2	1.9489368173	NA
local/data/dicom_small_1.gd	(57, 72, 35)-(59, 75, 29)	11.647196	18.146074	0.704216	11	1	#ff0051	1	11.647196	18.146074	(59, 75, 29)-(62, 77, 26)	0.683661	1.945026	0	NA	NA
local/data/dicom_small_1.gd	(59, 65, 37)-(59, 75, 29)	17.982458	30.848326	0.738952	17	0	#ff6d7ffffffffffffe70	1	17.982458	30.848326	(59, 75, 29)-(62, 77, 26)	0.717384	3.002985	0	NA	NA
local/data/dicom_small_1.gd	(80, 81, 27)-(88, 75, 24)	15.572861	56.252829	1.072292	32	1	#0054ff	5	107.763015	413.730486	(80, 81, 27)-(82, 89, 26)	0.606249	0.739869	2	3.72461798518	1.89511009724
local/data/dicom_small_1.gd	(88, 75, 24)-(89, 71, 23)	5.794745	9.073037	0.705967	5	0	#fa00ff	1	5.794745	9.073037	(80, 81, 27)-(88, 75, 24)	0.658372	0.372105	0	NA	NA
local/data/dicom_small_1.gd	(88, 75, 24)-(90, 70, 19)	14.261149	45.365185	1.006258	41	16	#008bff	4	86.395409	348.404620	(80, 81, 27)-(88, 75, 24)	0.938418	0.915769	2	NA	NA
local/data/dicom_small_1.gd	(89, 71, 18)-(90, 70, 19)	2.116601	3.629215	0.738774	2	0	#b0ff7fffffffffffff50	1	2.116601	3.629215	(88, 75, 24)-(90, 70, 19)	0.734180	0.148417	0	NA	NA
local/data/dicom_small_1.gd	(90, 50, 16)-(90, 70, 19)	34.832114	203.236028	1.362811	116	4	#00ffa9	3	70.017659	299.410220	(88, 75, 24)-(90, 70, 19)	1.354336	2.442448	2	2.41757550432	0.42107429174
local/data/dicom_small_1.gd	(89, 49, 28)-(90, 50, 16)	18.112373	63.511259	1.056484	35	0	#1900ff	1	18.112373	63.511259	(90, 50, 16)-(90, 70, 19)	0.775224	0.519991	0	NA	NA
local/data/dicom_small_1.gd	(90, 49, 16)-(90, 50, 16)	1.183216	3.629215	0.988097	2	0	#1d00ff	2	17.073172	32.662933	(90, 50, 16)-(90, 70, 19)	0.725043	0.033969	2	2.54723593472	NA
local/data/dicom_small_1.gd	(89, 48, 15)-(90, 49, 16)	2.116601	3.629215	0.738774	2	0	#ff00d6	1	2.116601	3.629215	(90, 49, 16)-(90, 50, 16)	0.747674	1.788854	0	NA	NA
local/data/dicom_small_1.gd	(90, 41, 19)-(90, 49, 16)	13.773355	25.404504	0.766232	14	0	#ff0084	1	13.773355	25.404504	(90, 49, 16)-(90, 50, 16)	0.775463	11.640609	0	NA	NA
local/data/dicom_small_1.gd	(82, 89, 26)-(83, 87, 27)	3.299817	18.146074	1.323035	11	1	#00d1ff	1	3.299817	18.146074	(71, 149, 25)-(82, 89, 26)	0.761523	0.033878	0	NA	NA
local/data/dicom_small_1.gd	(73, 151, 23)-(75, 150, 20)	5.988195	18.146074	0.982129	11	1	#008cff	1	5.988195	18.146074	(73, 151, 23)-(85, 217, 20)	0.443615	0.063439	0	NA	NA
local/data/dicom_small_1.gd	(75, 206, 26)-(85, 217, 20)	24.744350	462.724886	2.439768	257	2	#ff8b7ffffffffffffe8e	4	389.055355	2475.124488	(85, 217, 20)-(102, 247, 22)	0.695528	0.480074	2	2.15483089638	NA
local/data/dicom_small_1.gd	(58, 207, 28)-(75, 206, 26)	25.738861	373.809123	2.150084	210	4	#0069ff	2	100.029277	883.713802	(75, 206, 26)-(85, 217, 20)	0.881266	1.040191	2	1.36155771392	NA
local/data/dicom_small_1.gd	(18, 226, 23)-(58, 207, 28)	60.129071	466.354101	1.571233	259	2	#ff0071	1	60.129071	466.354101	(58, 207, 28)-(75, 206, 26)	0.730778	2.336120	0	NA	NA
local/data/dicom_small_1.gd	(54, 198, 29)-(58, 207, 28)	14.161345	43.550577	0.989395	26	2	#00ff0c	1	14.161345	43.550577	(58, 207, 28)-(75, 206, 26)	0.460166	0.550193	0	NA	NA
local/data/dicom_small_1.gd	(75, 206, 26)-(90, 84, 33)	207.810343	1027.067786	1.254270	770	204	#ff00cb	2	264.281727	1128.685800	(75, 206, 26)-(85, 217, 20)	0.514094	8.398295	2	1.34547888255	0.343600031417
local/data/dicom_small_1.gd	(79, 79, 46)-(90, 84, 33)	35.326008	67.140474	0.777804	37	0	#b700ff	1	35.326008	67.140474	(75, 206, 26)-(90, 84, 33)	0.620125	0.169992	0	NA	NA
local/data/dicom_small_1.gd	(90, 84, 33)-(100, 82, 38)	21.145377	34.477541	0.720420	19	0	#003fff	1	21.145377	34.477541	(75, 206, 26)-(90, 84, 33)	0.574374	0.101753	0	NA	NA
local/data/dicom_small_1.gd	(102, 246, 23)-(102, 247, 22)	1.754993	3.629215	0.811323	2	0	#00a3ff	17	823.556346	15068.499813	(93, 261, 18)-(102, 247, 22)	0.190078	0.057010	2	NA	NA
local/data/dicom_small_1.gd	(102, 246, 23)-(104, 245, 26)	5.264979	117.949481	2.670390	111	46	#ffbe7ffffffffffffec1	6	304.726369	10731.588137	(102, 246, 23)-(102, 247, 22)	3.291403	3.000000	2	NA	NA
local/data/dicom_small_1.gd	(104, 245, 26)-(107, 248, 31)	8.942099	433.691168	3.929123	350	111	#5fff7fffffffffffffa1	5	137.831336	8639.345810	(102, 246, 23)-(104, 245, 26)	1.471366	1.698411	2	4.31625632938	1.61588819526
local/data/dicom_small_1.gd	(107, 248, 31)-(107, 251, 34)	5.264979	168.758488	3.194181	153	60	#ff00a9	4	122.539434	7964.311859	(104, 245, 26)-(107, 248, 31)	0.812950	0.588786	2	NA	NA
local/data/dicom_small_1.gd	(103, 249, 37)-(107, 251, 34)	8.023123	246.786606	3.129062	201	65	#31ff7fffffffffffffcf	1	8.023123	246.786606	(107, 248, 31)-(107, 251, 34)	0.979613	1.523866	0	NA	NA
local/data/dicom_small_1.gd	(105, 260, 39)-(107, 251, 34)	15.934469	1110.539726	4.710026	737	125	#4eff7fffffffffffffb2	3	109.251332	7548.766766	(107, 248, 31)-(107, 251, 34)	1.474564	3.026502	2	3.82435028473	1.02420944935
local/data/dicom_small_1.gd	(102, 258, 42)-(105, 260, 39)	5.988195	214.123673	3.373723	160	42	#00a8ff	1	5.988195	214.123673	(105, 260, 39)-(107, 251, 34)	0.716285	0.375801	0	NA	NA
local/data/dicom_small_1.gd	(104, 267, 40)-(105, 260, 39)	10.196105	598.820441	4.323707	403	73	#ffa07ffffffffffffea3	2	87.328668	6224.103367	(105, 260, 39)-(107, 251, 34)	0.917979	0.639877	2	NA	NA
local/data/dicom_small_1.gd	(99, 317, 31)-(104, 267, 40)	71.144368	5420.232291	4.924518	3167	180	#ff00d5	1	71.144368	5420.232291	(104, 267, 40)-(105, 260, 39)	1.138958	6.977603	0	NA	NA
local/data/dicom_small_1.gd	(101, 265, 43)-(104, 267, 40)	5.988195	205.050636	3.301472	161	48	#005fff	1	5.988195	205.050636	(104, 267, 40)-(105, 260, 39)	0.763575	0.587302	0	NA	NA
local/data/dicom_small_1.gd	(107, 248, 31)-(110, 245, 34)	6.349803	241.342784	3.478260	183	50	#ff0010	1	6.349803	241.342784	(104, 245, 26)-(107, 248, 31)	0.885251	0.710102	0	NA	NA
local/data/dicom_small_1.gd	(104, 245, 26)-(187, 231, 31)	161.630054	1974.292846	1.971831	1576	488	#00ffdc	1	161.630054	1974.292846	(102, 246, 23)-(104, 245, 26)	0.738406	30.699090	0	NA	NA
local/data/dicom_small_1.gd	(102, 246, 23)-(109, 151, 24)	125.462940	2190.231126	2.357286	1345	138	#ffeb7ffffffffffffeee	11	517.074984	4333.282461	(102, 246, 23)-(102, 247, 22)	2.905485	71.489145	2	0.958159328142	0.201814096812
local/data/dicom_small_1.gd	(105, 151, 21)-(109, 151, 24)	7.171411	54.438222	1.554443	33	3	#ff0e7ffffffffffffe11	1	7.171411	54.438222	(102, 246, 23)-(109, 151, 24)	0.659420	0.057160	0	NA	NA
local/data/dicom_small_1.gd	(109, 151, 24)-(110, 150, 25)	2.116601	3.629215	0.738774	2	0	#8900ff	10	384.440633	2088.613112	(102, 246, 23)-(109, 151, 24)	0.313400	0.016870	2	NA	NA
local/data/dicom_small_1.gd	(107, 141, 23)-(110, 150, 25)	14.149372	121.578696	1.653809	69	2	#82ff7fffffffffffff7e	2	50.146896	221.382102	(109, 151, 24)-(110, 150, 25)	2.238584	6.684950	2	1.2008650169	NA
local/data/dicom_small_1.gd	(105, 140, 21)-(107, 141, 23)	5.544914	14.516859	0.912881	8	0	#0015ff	1	5.544914	14.516859	(107, 141, 23)-(110, 150, 25)	0.551987	0.391884	0	NA	NA
local/data/dicom_small_1.gd	(107, 141, 23)-(116, 142, 13)	30.452610	85.286548	0.944176	50	3	#ff0013	1	30.452610	85.286548	(107, 141, 23)-(110, 150, 25)	0.570910	2.152223	0	NA	NA
local/data/dicom_small_1.gd	(109, 136, 27)-(110, 150, 25)	21.045660	252.230428	1.953181	142	3	#fdff7fffffffffffff03	8	332.177136	1863.601795	(109, 151, 24)-(110, 150, 25)	2.643812	9.943140	2	0.989286106795	NA
local/data/dicom_small_1.gd	(109, 135, 28)-(109, 136, 27)	1.754993	3.629215	0.811323	2	0	#00a7ff	6	216.458304	1340.994865	(109, 136, 27)-(110, 150, 25)	0.415385	0.083390	2	NA	NA
local/data/dicom_small_1.gd	(108, 100, 31)-(109, 135, 28)	50.163662	493.573212	1.769727	274	2	#8c00ff	5	193.963863	1308.331932	(109, 135, 28)-(109, 136, 27)	2.181286	28.583399	2	NA	0.632138360253
local/data/dicom_small_1.gd	(95, 85, 22)-(108, 100, 31)	39.865422	448.208027	1.891763	248	1	#1c00ff	4	141.683600	811.129506	(108, 100, 31)-(109, 135, 28)	1.068958	0.794707	2	1.25173428594	1.23413027332
local/data/dicom_small_1.gd	(95, 84, 21)-(95, 85, 22)	1.754993	3.629215	0.811323	2	0	#00ffcd	1	1.754993	3.629215	(95, 85, 22)-(108, 100, 31)	0.428871	0.044023	0	NA	NA
local/data/dicom_small_1.gd	(95, 85, 22)-(117, 76, 27)	39.179558	223.196710	1.346602	132	9	#07ff7ffffffffffffff9	3	100.063185	359.292264	(95, 85, 22)-(108, 100, 31)	0.711824	0.982796	2	1.64417918875	0.976038808194
local/data/dicom_small_1.gd	(117, 76, 27)-(119, 67, 44)	29.445933	68.955081	0.863367	40	2	#00ffb7	1	29.445933	68.955081	(95, 85, 22)-(117, 76, 27)	0.641145	0.751564	0	NA	NA
local/data/dicom_small_1.gd	(117, 76, 27)-(121, 71, 26)	9.206339	23.589896	0.903118	13	0	#5900ff	2	31.437695	67.140474	(95, 85, 22)-(117, 76, 27)	0.670665	0.234978	2	NA	NA
local/data/dicom_small_1.gd	(120, 67, 28)-(121, 71, 26)	9.054900	23.589896	0.910639	13	0	#9000ff	1	9.054900	23.589896	(117, 76, 27)-(121, 71, 26)	1.008328	0.983551	0	NA	NA
local/data/dicom_small_1.gd	(120, 68, 33)-(121, 71, 26)	13.176456	19.960681	0.694406	11	0	#ff0054	1	13.176456	19.960681	(117, 76, 27)-(121, 71, 26)	0.768898	1.431237	0	NA	NA
local/data/dicom_small_1.gd	(108, 100, 31)-(109, 99, 30)	2.116601	3.629215	0.738774	2	0	#00c2ff	1	2.116601	3.629215	(108, 100, 31)-(109, 135, 28)	0.417451	0.042194	0	NA	NA
local/data/dicom_small_1.gd	(109, 135, 28)-(117, 124, 34)	20.739448	29.033718	0.667541	16	0	#ff00c9	1	20.739448	29.033718	(109, 135, 28)-(109, 136, 27)	0.822781	11.817397	0	NA	NA
local/data/dicom_small_1.gd	(109, 136, 27)-(121, 114, 28)	38.618599	154.241629	1.127529	87	2	#00baff	2	94.673172	270.376502	(109, 136, 27)-(110, 150, 25)	0.577278	1.834991	2	2.03839895254	3.45045923489
local/data/dicom_small_1.gd	(106, 100, 12)-(121, 114, 28)	37.741698	81.657333	0.829874	55	10	#0037ff	1	37.741698	81.657333	(109, 136, 27)-(121, 114, 28)	0.736011	0.977293	0	NA	NA
local/data/dicom_small_1.gd	(121, 114, 28)-(131, 104, 30)	18.312874	34.477541	0.774132	19	0	#ff777ffffffffffffe7a	1	18.312874	34.477541	(109, 136, 27)-(121, 114, 28)	0.686574	0.474198	0	NA	NA
local/data/dicom_small_1.gd	(94, 261, 10)-(95, 264, 13)	7.299907	199.606814	2.950218	164	54	#00a4ff	1	7.299907	199.606814	(95, 264, 13)-(97, 267, 12)	1.320136	1.467868	0	NA	NA
local/data/dicom_small_1.gd	(97, 267, 12)-(98, 267, 11)	1.754993	3.629215	0.811323	2	0	#ff0093	1	1.754993	3.629215	(94, 277, 14)-(97, 267, 12)	0.326864	0.107584	0	NA	NA
local/data/dicom_small_1.gd	(94, 277, 14)-(97, 279, 18)	8.105951	128.837125	2.249280	111	40	#ffe37ffffffffffffee6	1	8.105951	128.837125	(94, 277, 14)-(100, 282, 12)	0.880159	0.776702	0	NA	NA
local/data/dicom_small_1.gd	(100, 282, 12)-(102, 279, 9)	5.988195	88.915762	2.174035	85	36	#ff00b5	1	5.988195	88.915762	(100, 282, 12)-(101, 285, 12)	1.198846	1.482317	0	NA	NA
local/data/dicom_small_1.gd	(104, 289, 8)-(104, 291, 12)	6.922735	110.691051	2.256018	66	5	#ff00bd	4	36.396292	237.713569	(104, 291, 12)-(104, 293, 13)	1.313777	2.356107	2	0.963126282986	1.26196177194
local/data/dicom_small_1.gd	(103, 291, 6)-(104, 289, 8)	3.871594	19.960681	1.281055	14	3	#00ffa3	3	25.352132	116.134873	(104, 289, 8)-(104, 291, 12)	0.567839	0.559258	2	NA	NA
local/data/dicom_small_1.gd	(102, 288, 5)-(103, 291, 6)	4.611529	32.662933	1.501517	18	0	#7a00ff	1	4.611529	32.662933	(103, 291, 6)-(104, 289, 8)	1.172094	1.191119	0	NA	NA
local/data/dicom_small_1.gd	(103, 291, 6)-(103, 293, 4)	3.509986	16.331467	1.216984	11	2	#00ceff	2	16.869009	63.511259	(103, 291, 6)-(104, 289, 8)	0.949986	0.906600	2	NA	NA
local/data/dicom_small_1.gd	(102, 296, 5)-(103, 293, 4)	4.483033	23.589896	1.294202	14	1	#007aff	1	4.483033	23.589896	(103, 291, 6)-(103, 293, 4)	1.063450	1.277223	0	NA	NA
local/data/dicom_small_1.gd	(103, 293, 4)-(105, 293, 1)	8.875990	23.589896	0.919771	14	1	#acff7fffffffffffff54	1	8.875990	23.589896	(103, 291, 6)-(103, 293, 4)	0.755779	2.528782	0	NA	NA
local/data/dicom_small_1.gd	(104, 286, 7)-(104, 289, 8)	4.121425	10.887644	0.916998	6	0	#e0ff7fffffffffffff20	1	4.121425	10.887644	(104, 289, 8)-(104, 291, 12)	0.406468	0.595346	0	NA	NA
local/data/dicom_small_1.gd	(106, 294, 14)-(110, 290, 14)	9.223058	201.421421	2.636577	140	29	#00a1ff	2	25.729304	364.736087	(106, 294, 14)-(115, 301, 16)	0.594869	0.616258	2	1.33791656044	NA
local/data/dicom_small_1.gd	(105, 286, 18)-(110, 290, 14)	12.273044	145.168592	1.940373	130	50	#ff7e7ffffffffffffe81	1	12.273044	145.168592	(106, 294, 14)-(110, 290, 14)	0.735944	1.330691	0	NA	NA
local/data/dicom_small_1.gd	(110, 288, 12)-(110, 290, 14)	4.233202	18.146074	1.168105	14	4	#001aff	1	4.233202	18.146074	(106, 294, 14)-(110, 290, 14)	0.443039	0.458980	0	NA	NA
local/data/dicom_small_1.gd	(112, 308, 17)-(115, 301, 16)	12.062875	571.601330	3.883705	495	180	#28ff7fffffffffffffd8	5	96.780473	3034.023565	(115, 301, 16)-(116, 301, 16)	3.930492	10.194990	2	2.26149951658	NA
local/data/dicom_small_1.gd	(105, 317, 16)-(112, 308, 17)	22.331095	858.309298	3.497776	819	346	#94ff7fffffffffffff6c	1	22.331095	858.309298	(112, 308, 17)-(115, 301, 16)	0.900629	1.851225	0	NA	NA
local/data/dicom_small_1.gd	(112, 308, 17)-(115, 311, 16)	5.463241	65.325866	1.950934	48	12	#9eff7fffffffffffff62	4	62.386502	1604.112938	(112, 308, 17)-(115, 301, 16)	0.502338	0.452897	2	NA	NA
local/data/dicom_small_1.gd	(108, 317, 20)-(115, 311, 16)	12.996260	419.174308	3.204153	319	88	#ff717ffffffffffffe74	1	12.996260	419.174308	(112, 308, 17)-(115, 311, 16)	1.642369	2.378855	0	NA	NA
local/data/dicom_small_1.gd	(115, 311, 16)-(116, 310, 16)	1.673320	3.629215	0.830887	2	0	#0076ff	3	43.927001	1119.612763	(112, 308, 17)-(115, 311, 16)	0.425892	0.306287	2	NA	NA
local/data/dicom_small_1.gd	(116, 310, 16)-(122, 310, 21)	12.256325	286.707968	2.728757	223	65	#ff00e8	1	12.256325	286.707968	(115, 311, 16)-(116, 310, 16)	3.284149	7.324555	0	NA	NA
local/data/dicom_small_1.gd	(116, 310, 16)-(124, 314, 13)	12.755987	607.893478	3.894770	437	102	#ff0076	2	29.997356	829.275580	(115, 311, 16)-(116, 310, 16)	4.687485	7.623160	2	1.03619566795	1.78751971558
local/data/dicom_small_1.gd	(124, 314, 13)-(128, 314, 15)	7.743188	79.842725	1.811686	62	18	#19ff7fffffffffffffe7	1	7.743188	79.842725	(116, 310, 16)-(124, 314, 13)	0.465159	0.607024	0	NA	NA
local/data/dicom_small_1.gd	(124, 314, 13)-(128, 315, 8)	9.498181	141.539377	2.177928	117	39	#00feff	1	9.498181	141.539377	(116, 310, 16)-(124, 314, 13)	0.559193	0.744606	0	NA	NA
local/data/dicom_small_1.gd	(116, 301, 16)-(117, 302, 15)	2.116601	3.629215	0.738774	2	0	#8800ff	3	47.798595	1219.416170	(116, 301, 16)-(117, 300, 17)	1.000000	1.000000	2	NA	NA
local/data/dicom_small_1.gd	(117, 302, 15)-(121, 307, 16)	11.701267	299.410220	2.853921	211	46	#bc00ff	2	29.222571	638.741803	(116, 301, 16)-(117, 302, 15)	3.863047	5.528329	2	NA	2.47929645168
local/data/dicom_small_1.gd	(121, 307, 16)-(124, 311, 20)	9.778116	110.691051	1.898251	89	28	#deff7fffffffffffff22	1	9.778116	110.691051	(117, 302, 15)-(121, 307, 16)	0.665138	0.835646	0	NA	NA
local/data/dicom_small_1.gd	(121, 307, 16)-(125, 307, 20)	7.743188	228.640532	3.065786	172	46	#d600ff	1	7.743188	228.640532	(117, 302, 15)-(121, 307, 16)	1.074236	0.661739	0	NA	NA
local/data/dicom_small_1.gd	(117, 302, 15)-(125, 302, 12)	16.459423	577.045152	3.340586	448	130	#ff7a7ffffffffffffe7d	1	16.459423	577.045152	(116, 301, 16)-(117, 302, 15)	4.521794	7.776346	0	NA	NA
local/data/dicom_small_1.gd	(117, 300, 17)-(120, 298, 17)	4.529856	107.061836	2.742838	78	19	#eb00ff	3	29.385984	517.163108	(116, 299, 18)-(117, 300, 17)	3.712687	2.140156	2	NA	NA
local/data/dicom_small_1.gd	(120, 298, 17)-(122, 296, 18)	3.789921	108.876444	3.023966	92	32	#ff0012	2	14.716403	186.904562	(117, 300, 17)-(120, 298, 17)	1.102495	0.836654	2	0.97270099074	NA
local/data/dicom_small_1.gd	(122, 296, 18)-(124, 294, 19)	3.789921	23.589896	1.407580	30	17	#ff777ffffffffffffe7a	1	3.789921	23.589896	(120, 298, 17)-(122, 296, 18)	0.465475	1.000000	0	NA	NA
local/data/dicom_small_1.gd	(122, 296, 18)-(126, 294, 17)	7.136561	54.438222	1.558233	50	20	#7300ff	1	7.136561	54.438222	(120, 298, 17)-(122, 296, 18)	0.515295	1.883037	0	NA	NA
local/data/dicom_small_1.gd	(120, 298, 17)-(125, 297, 13)	10.139724	223.196710	2.647012	169	46	#1c00ff	1	10.139724	223.196710	(117, 300, 17)-(120, 298, 17)	0.965063	2.238421	0	NA	NA
local/data/dicom_small_1.gd	(106, 291, 27)-(107, 295, 31)	8.104796	168.758488	2.574464	116	23	#c8ff7fffffffffffff38	1	8.104796	168.758488	(106, 288, 27)-(106, 291, 27)	0.737543	1.726923	0	NA	NA
local/data/dicom_small_1.gd	(106, 288, 27)-(110, 289, 30)	7.661515	194.162991	2.840213	133	26	#00fff5	95	1868.124898	22392.255261	(102, 282, 30)-(106, 288, 27)	0.557249	0.675639	2	5.04784628565	NA
local/data/dicom_small_1.gd	(110, 289, 30)-(114, 281, 28)	15.159684	272.191109	2.390655	190	40	#2900ff	87	1671.328316	20321.788223	(106, 288, 27)-(110, 289, 30)	0.841717	1.978680	2	NA	NA
local/data/dicom_small_1.gd	(114, 281, 28)-(119, 277, 27)	9.993097	190.533777	2.463548	132	27	#4cff7fffffffffffffb4	86	1635.148093	19721.153175	(110, 289, 30)-(114, 281, 28)	1.030491	0.659189	2	2.01294614462	0.854118054212
local/data/dicom_small_1.gd	(119, 277, 27)-(121, 274, 26)	5.101633	70.769688	2.101329	49	10	#00ffb3	85	1621.365075	19510.658717	(114, 281, 28)-(119, 277, 27)	0.852969	0.510516	2	NA	NA
local/data/dicom_small_1.gd	(121, 274, 26)-(123, 276, 26)	3.346640	23.589896	1.497903	13	0	#43ff7fffffffffffffbd	3	38.893722	192.348384	(119, 277, 27)-(121, 274, 26)	0.712836	0.655994	2	NA	NA
local/data/dicom_small_1.gd	(123, 276, 26)-(126, 278, 26)	4.529856	32.662933	1.514992	18	0	#00feff	2	22.412768	103.432622	(121, 274, 26)-(123, 276, 26)	1.011409	1.353553	2	1.53400626232	NA
local/data/dicom_small_1.gd	(126, 278, 26)-(127, 279, 27)	2.116601	3.629215	0.738774	2	0	#3700ff	1	2.116601	3.629215	(123, 276, 26)-(126, 278, 26)	0.487642	0.467256	0	NA	NA
local/data/dicom_small_1.gd	(126, 278, 26)-(134, 282, 19)	15.766311	67.140474	1.164266	37	0	#00ffec	1	15.766311	67.140474	(123, 276, 26)-(126, 278, 26)	0.768496	3.480532	0	NA	NA
local/data/dicom_small_1.gd	(123, 276, 26)-(132, 273, 24)	13.134314	65.325866	1.258241	36	0	#00ff6d	1	13.134314	65.325866	(121, 274, 26)-(123, 276, 26)	0.840002	3.924627	0	NA	NA
local/data/dicom_small_1.gd	(121, 274, 26)-(125, 266, 24)	13.456260	235.898961	2.362250	167	37	#ff157ffffffffffffe18	82	1577.369720	19247.540645	(119, 277, 27)-(121, 274, 26)	1.124169	2.637638	2	1.3344941547	0.493857738829
local/data/dicom_small_1.gd	(125, 264, 25)-(125, 266, 24)	3.789921	25.404504	1.460714	17	3	#00a5ff	81	1561.056924	18995.310217	(121, 274, 26)-(125, 266, 24)	0.618357	0.281647	2	NA	NA
local/data/dicom_small_1.gd	(121, 260, 30)-(125, 264, 25)	11.533109	206.865243	2.389437	141	27	#ffe07ffffffffffffee3	74	1466.085971	18345.680769	(125, 264, 25)-(125, 266, 24)	1.635800	3.043100	2	0.656190828707	0.35906692356
local/data/dicom_small_1.gd	(120, 261, 30)-(121, 260, 30)	1.673320	3.629215	0.830887	2	0	#00bdff	70	1355.540955	17612.579381	(121, 260, 30)-(125, 264, 25)	0.347733	0.145088	2	NA	NA
local/data/dicom_small_1.gd	(112, 262, 23)-(120, 261, 30)	17.176414	1362.770154	5.025394	945	194	#00e9ff	48	882.934151	13937.999405	(120, 261, 30)-(121, 260, 30)	6.048229	10.264871	2	3.46557165208	1.03010092499
local/data/dicom_small_1.gd	(110, 265, 19)-(112, 262, 23)	7.381580	390.140590	4.101672	356	141	#ff607ffffffffffffe63	47	855.618012	12032.661640	(112, 262, 23)-(120, 261, 30)	0.816189	0.429751	2	NA	NA
local/data/dicom_small_1.gd	(102, 269, 25)-(110, 265, 19)	15.323030	1125.056585	4.834370	763	143	#ad00ff	32	628.109101	7194.918323	(110, 265, 19)-(112, 262, 23)	1.178634	2.075847	2	3.07317330047	0.985500268623
local/data/dicom_small_1.gd	(98, 270, 26)-(102, 269, 25)	6.646457	381.067553	4.271997	268	58	#00ff35	31	604.263286	5774.080733	(102, 269, 25)-(110, 265, 19)	0.883672	0.433756	2	2.21383390428	NA
local/data/dicom_small_1.gd	(96, 269, 26)-(98, 270, 26)	2.856536	107.061836	3.454002	88	29	#2dff7fffffffffffffd3	30	585.803785	5113.563641	(98, 270, 26)-(102, 269, 25)	0.808522	0.429783	2	NA	NA
local/data/dicom_small_1.gd	(75, 276, 24)-(96, 269, 26)	31.125242	1297.444288	3.642613	804	89	#8400ff	25	484.506967	4057.462136	(96, 269, 26)-(98, 270, 26)	1.054607	10.896149	2	0.465248247209	0.239072821076
local/data/dicom_small_1.gd	(74, 275, 24)-(75, 276, 24)	1.673320	3.629215	0.830887	2	0	#1c00ff	7	115.615457	595.191226	(75, 276, 24)-(96, 269, 26)	0.228102	0.053761	2	NA	NA
local/data/dicom_small_1.gd	(72, 272, 21)-(74, 275, 24)	5.988195	58.067437	1.756885	39	7	#ffcb7ffffffffffffece	1	5.988195	58.067437	(74, 275, 24)-(75, 276, 24)	2.114470	3.578631	0	NA	NA
local/data/dicom_small_1.gd	(74, 275, 24)-(75, 274, 25)	2.116601	3.629215	0.738774	2	0	#e6ff7fffffffffffff1a	6	107.953942	533.494574	(74, 275, 24)-(75, 276, 24)	0.889140	1.264911	2	NA	NA
local/data/dicom_small_1.gd	(67, 262, 25)-(75, 274, 25)	20.278036	174.202310	1.653633	103	7	#0016ff	4	76.166677	335.702368	(74, 275, 24)-(75, 274, 25)	2.238346	9.580471	2	2.10026550434	NA
local/data/dicom_small_1.gd	(48, 263, 24)-(67, 262, 25)	24.523192	72.584296	0.970639	41	1	#00ff02	1	24.523192	72.584296	(67, 262, 25)-(75, 274, 25)	0.586974	1.209348	0	NA	NA
local/data/dicom_small_1.gd	(67, 258, 26)-(67, 262, 25)	6.156353	36.292148	1.369839	20	0	#ff987ffffffffffffe9b	3	31.365448	88.915762	(67, 262, 25)-(75, 274, 25)	0.828382	0.303597	2	1.79809038628	1.60537103342
local/data/dicom_small_1.gd	(66, 256, 28)-(67, 258, 26)	3.871594	10.887644	0.946122	7	1	#8aff7fffffffffffff76	2	21.087670	41.735970	(67, 258, 26)-(67, 262, 25)	0.690681	0.628878	2	2.96517276486	NA
local/data/dicom_small_1.gd	(62, 255, 31)-(66, 256, 28)	6.809803	10.887644	0.713386	6	0	#69ff7fffffffffffff97	1	6.809803	10.887644	(66, 256, 28)-(67, 258, 26)	0.754011	1.758915	0	NA	NA
local/data/dicom_small_1.gd	(66, 249, 30)-(66, 256, 28)	10.406274	19.960681	0.781385	11	0	#ff00cd	1	10.406274	19.960681	(66, 256, 28)-(67, 258, 26)	0.825882	2.687853	0	NA	NA
local/data/dicom_small_1.gd	(67, 255, 25)-(67, 258, 26)	4.121425	10.887644	0.916998	6	0	#b5ff7fffffffffffff4b	1	4.121425	10.887644	(67, 258, 26)-(67, 262, 25)	0.669420	0.669459	0	NA	NA
local/data/dicom_small_1.gd	(70, 266, 28)-(75, 274, 25)	17.607789	166.943880	1.737232	114	22	#80ff7fffffffffffff80	2	29.670664	194.162991	(74, 275, 24)-(75, 274, 25)	2.351506	8.318898	2	0.976513335817	0.631243609399
local/data/dicom_small_1.gd	(65, 263, 30)-(70, 266, 28)	8.272954	18.146074	0.835576	10	0	#ff6d7ffffffffffffe70	1	8.272954	18.146074	(70, 266, 28)-(75, 274, 25)	0.480981	0.469846	0	NA	NA
local/data/dicom_small_1.gd	(70, 266, 28)-(72, 264, 29)	3.789921	9.073037	0.872944	5	0	#4400ff	1	3.789921	9.073037	(70, 266, 28)-(75, 274, 25)	0.502491	0.215241	0	NA	NA
local/data/dicom_small_1.gd	(74, 276, 23)-(75, 276, 24)	1.754993	3.629215	0.811323	2	0	#ff0089	18	337.766268	2164.826623	(75, 276, 24)-(96, 269, 26)	0.222731	0.056385	2	NA	NA
local/data/dicom_small_1.gd	(73, 277, 24)-(74, 276, 23)	2.116601	3.629215	0.738774	2	0	#ff0074	17	328.431433	2054.135572	(74, 276, 23)-(75, 276, 24)	0.910580	1.206045	2	NA	NA
local/data/dicom_small_1.gd	(68, 287, 16)-(73, 277, 24)	18.342912	125.207910	1.474032	79	10	#0018ff	1	18.342912	125.207910	(73, 277, 24)-(74, 276, 23)	1.995239	8.666211	0	NA	NA
local/data/dicom_small_1.gd	(72, 277, 26)-(73, 277, 24)	3.051141	34.477541	1.896540	25	6	#ff3f7ffffffffffffe42	16	307.971920	1925.298447	(73, 277, 24)-(74, 276, 23)	2.567144	1.441529	2	NA	NA
local/data/dicom_small_1.gd	(71, 275, 32)-(72, 277, 26)	9.973876	143.353984	2.138937	91	12	#0091ff	5	76.935643	359.292264	(72, 277, 26)-(73, 277, 24)	1.127810	3.268900	2	1.24470015306	0.654938353782
local/data/dicom_small_1.gd	(70, 276, 34)-(71, 275, 32)	3.412749	16.331467	1.234200	9	0	#ff217ffffffffffffe24	3	32.936719	108.876444	(71, 275, 32)-(72, 277, 26)	0.577016	0.342169	2	11.5252166574	NA
local/data/dicom_small_1.gd	(63, 278, 40)-(70, 276, 34)	12.436390	56.252829	1.199914	31	0	#00c4ff	2	25.734049	78.028118	(70, 276, 34)-(71, 275, 32)	0.972220	3.644097	2	1.39011990749	1.19857420282
local/data/dicom_small_1.gd	(55, 278, 43)-(63, 278, 40)	11.181058	18.146074	0.718745	10	0	#00ff25	1	11.181058	18.146074	(63, 278, 40)-(70, 276, 34)	0.598997	0.899060	0	NA	NA
local/data/dicom_small_1.gd	(63, 278, 40)-(64, 279, 41)	2.116601	3.629215	0.738774	2	0	#00ffb2	1	2.116601	3.629215	(63, 278, 40)-(70, 276, 34)	0.615690	0.170194	0	NA	NA
local/data/dicom_small_1.gd	(68, 278, 33)-(70, 276, 34)	3.789921	14.516859	1.104196	8	0	#00ff04	1	3.789921	14.516859	(70, 276, 34)-(71, 275, 32)	0.894666	1.110518	0	NA	NA
local/data/dicom_small_1.gd	(71, 275, 32)-(73, 275, 34)	3.509986	16.331467	1.216984	10	1	#00ffdf	2	34.025047	107.061836	(71, 275, 32)-(72, 277, 26)	0.568967	0.351918	2	3.29636652869	NA
local/data/dicom_small_1.gd	(65, 267, 47)-(73, 275, 34)	23.705259	68.955081	0.962245	38	0	#ff0075	1	23.705259	68.955081	(71, 275, 32)-(73, 275, 34)	0.790680	6.753662	0	NA	NA
local/data/dicom_small_1.gd	(73, 275, 34)-(77, 274, 37)	6.809803	21.775289	1.008881	12	0	#bbff7fffffffffffff45	1	6.809803	21.775289	(71, 275, 32)-(73, 275, 34)	0.829000	1.940123	0	NA	NA
local/data/dicom_small_1.gd	(71, 278, 26)-(72, 277, 26)	1.673320	3.629215	0.830887	2	0	#2c00ff	11	227.985137	1531.528642	(72, 277, 26)-(73, 277, 24)	0.438107	0.548424	2	NA	NA
local/data/dicom_small_1.gd	(67, 286, 29)-(71, 278, 26)	13.012979	364.736087	2.986937	203	2	#ff006e	10	221.618615	1475.275813	(71, 278, 26)-(72, 277, 26)	3.594878	7.776742	2	1.08140726463	NA
local/data/dicom_small_1.gd	(52, 301, 22)-(67, 286, 29)	29.845983	177.831525	1.377167	135	37	#ffb27ffffffffffffeb5	1	29.845983	177.831525	(67, 286, 29)-(71, 278, 26)	0.461063	2.293555	0	NA	NA
local/data/dicom_small_1.gd	(67, 286, 29)-(67, 289, 31)	5.544914	54.438222	1.767786	35	5	#ff00cd	9	178.759653	932.708201	(67, 286, 29)-(71, 278, 26)	0.591839	0.426106	2	NA	NA
local/data/dicom_small_1.gd	(64, 296, 33)-(67, 289, 31)	12.634652	172.387703	2.083994	100	5	#ff00b5	7	148.062024	778.466573	(67, 286, 29)-(67, 289, 31)	1.178873	2.278602	2	1.94164351105	NA
local/data/dicom_small_1.gd	(56, 309, 31)-(64, 296, 33)	20.189202	78.028118	1.109152	43	0	#ff00aa	1	20.189202	78.028118	(64, 296, 33)-(67, 289, 31)	0.532224	1.597923	0	NA	NA
local/data/dicom_small_1.gd	(64, 296, 33)-(65, 301, 37)	8.564796	81.657333	1.742064	48	3	#ff0029	6	115.238170	528.050752	(64, 296, 33)-(67, 289, 31)	0.835926	0.677881	2	2.48759514377	0.778646083485
local/data/dicom_small_1.gd	(64, 304, 37)-(65, 301, 37)	5.054810	43.550577	1.656035	25	1	#c0ff7fffffffffffff40	4	70.434489	370.179909	(64, 296, 33)-(65, 301, 37)	0.950617	0.590185	2	NA	NA
local/data/dicom_small_1.gd	(51, 306, 45)-(64, 304, 37)	21.787943	74.398903	1.042558	43	2	#0010ff	1	21.787943	74.398903	(64, 304, 37)-(65, 301, 37)	0.629551	4.310339	0	NA	NA
local/data/dicom_small_1.gd	(64, 304, 37)-(65, 307, 37)	4.039752	38.106755	1.732801	21	0	#ff007a	3	43.591736	252.230428	(64, 304, 37)-(65, 301, 37)	1.046355	0.799190	2	3.54929515822	NA
local/data/dicom_small_1.gd	(58, 317, 38)-(65, 307, 37)	15.706169	97.988799	1.409218	54	0	#00ffbe	1	15.706169	97.988799	(64, 304, 37)-(65, 307, 37)	0.813260	3.887904	0	NA	NA
local/data/dicom_small_1.gd	(65, 307, 37)-(68, 313, 37)	9.456170	61.696651	1.441114	36	2	#00ff9f	2	23.845815	116.134873	(64, 304, 37)-(65, 307, 37)	0.831667	2.340780	2	2.63531028811	2.56698940454
local/data/dicom_small_1.gd	(66, 317, 39)-(68, 313, 37)	6.728130	30.848326	1.208074	17	0	#ff000e	1	6.728130	30.848326	(65, 307, 37)-(68, 313, 37)	0.838292	0.711507	0	NA	NA
local/data/dicom_small_1.gd	(68, 313, 37)-(71, 317, 36)	7.661515	23.589896	0.989990	13	0	#2600ff	1	7.661515	23.589896	(65, 307, 37)-(68, 313, 37)	0.686962	0.810213	0	NA	NA
local/data/dicom_small_1.gd	(65, 301, 37)-(66, 300, 38)	2.116601	3.629215	0.738774	2	0	#00ff20	2	36.238885	76.213511	(64, 296, 33)-(65, 301, 37)	0.424080	0.247128	2	NA	NA
local/data/dicom_small_1.gd	(54, 299, 50)-(66, 300, 38)	22.869110	48.994400	0.825798	27	0	#00d6ff	1	22.869110	48.994400	(65, 301, 37)-(66, 300, 38)	1.117794	10.804639	0	NA	NA
local/data/dicom_small_1.gd	(66, 300, 38)-(72, 298, 32)	11.253174	23.589896	0.816866	13	0	#00ff98	1	11.253174	23.589896	(65, 301, 37)-(66, 300, 38)	1.105703	5.316625	0	NA	NA
local/data/dicom_small_1.gd	(67, 289, 31)-(71, 291, 36)	9.859789	58.067437	1.369171	36	4	#8600ff	2	25.152714	99.803407	(67, 286, 29)-(67, 289, 31)	0.774512	1.778168	2	1.71091887145	3.80313754764
local/data/dicom_small_1.gd	(71, 291, 36)-(73, 296, 41)	9.498181	29.033718	0.986407	16	0	#ff0066	1	9.498181	29.033718	(67, 289, 31)-(71, 291, 36)	0.720441	0.963325	0	NA	NA
local/data/dicom_small_1.gd	(71, 291, 36)-(75, 292, 35)	5.794745	12.702252	0.835311	7	0	#005dff	1	5.794745	12.702252	(67, 289, 31)-(71, 291, 36)	0.610085	0.587715	0	NA	NA
local/data/dicom_small_1.gd	(68, 278, 24)-(71, 278, 26)	4.693202	52.623614	1.889212	33	4	#ff307ffffffffffffe33	1	4.693202	52.623614	(71, 278, 26)-(72, 277, 26)	2.273730	2.804724	0	NA	NA
local/data/dicom_small_1.gd	(74, 276, 23)-(74, 280, 21)	7.579842	107.061836	2.120373	79	20	#90ff7fffffffffffff70	1	7.579842	107.061836	(74, 276, 23)-(75, 276, 24)	2.613477	4.319016	0	NA	NA
local/data/dicom_small_1.gd	(80, 260, 24)-(96, 269, 26)	25.337658	555.269863	2.641155	407	101	#0031ff	5	98.440281	949.039668	(96, 269, 26)-(98, 270, 26)	0.764665	8.870064	2	1.81321925794	0.731398019654
local/data/dicom_small_1.gd	(75, 262, 21)-(80, 260, 24)	8.483123	90.730370	1.845115	51	1	#76ff7fffffffffffff8a	2	22.609683	145.168592	(80, 260, 24)-(96, 269, 26)	0.698602	0.334803	2	1.37050492017	NA
local/data/dicom_small_1.gd	(72, 260, 22)-(75, 262, 21)	4.973137	19.960681	1.130310	11	0	#00d4ff	1	4.973137	19.960681	(75, 262, 21)-(80, 260, 24)	0.612596	0.586239	0	NA	NA
local/data/dicom_small_1.gd	(74, 262, 15)-(75, 262, 21)	9.153423	34.477541	1.094968	19	0	#ff087ffffffffffffe0b	1	9.153423	34.477541	(75, 262, 21)-(80, 260, 24)	0.593441	1.079016	0	NA	NA
local/data/dicom_small_1.gd	(77, 253, 27)-(80, 260, 24)	11.211163	108.876444	1.758194	64	4	#00d6ff	3	50.492940	248.601213	(80, 260, 24)-(96, 269, 26)	0.665691	0.442470	2	1.87977432928	NA
local/data/dicom_small_1.gd	(71, 247, 24)-(77, 253, 27)	11.369763	47.179792	1.149284	26	0	#ff8b7ffffffffffffe8e	1	11.369763	47.179792	(77, 253, 27)-(80, 260, 24)	0.653673	1.014147	0	NA	NA
local/data/dicom_small_1.gd	(75, 251, 29)-(77, 253, 27)	4.233202	21.775289	1.279595	12	0	#ffa47ffffffffffffea7	2	27.912014	92.544977	(77, 253, 27)-(80, 260, 24)	0.727790	0.377588	2	2.40324435885	NA
local/data/dicom_small_1.gd	(64, 246, 37)-(75, 251, 29)	20.378995	61.696651	0.981668	34	0	#0051ff	1	20.378995	61.696651	(75, 251, 29)-(77, 253, 27)	0.767171	4.814085	0	NA	NA
local/data/dicom_small_1.gd	(75, 251, 29)-(76, 249, 28)	3.299817	9.073037	0.935527	5	0	#00ffdd	1	3.299817	9.073037	(75, 251, 29)-(77, 253, 27)	0.731112	0.779508	0	NA	NA
local/data/dicom_small_1.gd	(96, 276, 26)-(98, 270, 26)	11.813044	279.449539	2.744074	195	41	#ff0097	1	11.813044	279.449539	(98, 270, 26)-(102, 269, 25)	0.642340	1.777345	0	NA	NA
local/data/dicom_small_1.gd	(102, 269, 25)-(104, 275, 26)	8.522785	295.781005	3.323682	197	34	#ff0012	1	8.522785	295.781005	(102, 269, 25)-(110, 265, 19)	0.687511	0.556208	0	NA	NA
local/data/dicom_small_1.gd	(110, 265, 19)-(112, 267, 17)	4.233202	43.550577	1.809621	31	7	#00f8ff	15	220.127332	4447.602727	(110, 265, 19)-(112, 262, 23)	0.441191	0.573482	2	NA	NA
local/data/dicom_small_1.gd	(111, 267, 16)-(112, 267, 17)	1.754993	3.629215	0.811323	2	0	#00fcff	14	205.672733	3990.321663	(110, 265, 19)-(112, 267, 17)	0.448339	0.414578	2	NA	NA
local/data/dicom_small_1.gd	(110, 267, 14)-(111, 267, 16)	3.051141	25.404504	1.627981	19	5	#ff8c7ffffffffffffe8f	5	76.815655	1625.888226	(111, 267, 16)-(112, 267, 17)	2.006576	1.738549	2	NA	NA
local/data/dicom_small_1.gd	(108, 277, 4)-(110, 267, 14)	22.214506	782.095787	3.347624	567	136	#ff007ffffffffffffe03	3	46.743875	929.078987	(110, 267, 14)-(111, 267, 16)	2.056305	7.280721	2	0.945007803163	0.582937447285
local/data/dicom_small_1.gd	(104, 281, 6)-(108, 277, 4)	7.579842	52.623614	1.486570	33	4	#ff00c7	1	7.579842	52.623614	(108, 277, 4)-(110, 267, 14)	0.444067	0.341211	0	NA	NA
local/data/dicom_small_1.gd	(108, 277, 4)-(110, 280, 1)	5.988195	56.252829	1.729216	41	10	#1bff7fffffffffffffe5	2	16.949527	94.359585	(108, 277, 4)-(110, 267, 14)	0.516550	0.269562	2	1.17883832579	NA
local/data/dicom_small_1.gd	(105, 281, 3)-(110, 280, 1)	9.288012	34.477541	1.087006	21	2	#0058ff	1	9.288012	34.477541	(108, 277, 4)-(110, 280, 1)	0.628612	1.551054	0	NA	NA
local/data/dicom_small_1.gd	(110, 280, 1)-(111, 281, 1)	1.673320	3.629215	0.830887	2	0	#ff004c	1	1.673320	3.629215	(108, 277, 4)-(110, 280, 1)	0.480499	0.279436	0	NA	NA
local/data/dicom_small_1.gd	(110, 267, 14)-(111, 270, 8)	10.432721	348.404620	3.260380	291	99	#00ff77	2	27.020640	671.404736	(110, 267, 14)-(111, 267, 16)	2.002714	3.419285	2	2.51907156931	NA
local/data/dicom_small_1.gd	(105, 269, 4)-(111, 270, 8)	10.599724	212.309065	2.525004	152	35	#ff00dd	1	10.599724	212.309065	(110, 267, 14)-(111, 270, 8)	0.774451	1.016008	0	NA	NA
local/data/dicom_small_1.gd	(111, 270, 8)-(114, 272, 5)	5.988195	110.691051	2.425679	80	19	#00ffe2	1	5.988195	110.691051	(110, 267, 14)-(111, 270, 8)	0.743987	0.573982	0	NA	NA
local/data/dicom_small_1.gd	(111, 267, 16)-(112, 268, 15)	2.116601	3.629215	0.738774	2	0	#ff002d	9	127.102084	2360.804222	(111, 267, 16)-(112, 267, 17)	0.910580	1.206045	2	NA	NA
local/data/dicom_small_1.gd	(112, 268, 15)-(113, 269, 14)	2.116601	3.629215	0.738774	2	0	#00ff63	2	21.892560	500.831641	(111, 267, 16)-(112, 268, 15)	1.000000	1.000000	2	NA	NA
local/data/dicom_small_1.gd	(113, 269, 14)-(118, 271, 8)	11.614782	293.966398	2.838366	186	24	#0057ff	1	11.614782	293.966398	(112, 268, 15)-(113, 269, 14)	3.841992	5.487469	0	NA	NA
local/data/dicom_small_1.gd	(113, 269, 14)-(119, 270, 15)	8.161177	203.236028	2.815458	155	43	#0600ff	1	8.161177	203.236028	(112, 268, 15)-(113, 269, 14)	3.810984	3.855794	0	NA	NA
local/data/dicom_small_1.gd	(112, 268, 15)-(115, 277, 13)	15.852796	718.584529	3.798491	514	118	#00ffb6	7	103.092924	1856.343366	(111, 267, 16)-(112, 268, 15)	5.141610	7.489742	2	1.6432881252	0.760199289009
local/data/dicom_small_1.gd	(112, 279, 10)-(115, 277, 13)	6.841062	156.056236	2.694659	106	20	#00ddff	6	81.333605	1041.584645	(112, 268, 15)-(115, 277, 13)	0.709403	0.431537	2	13.8055005919	NA
local/data/dicom_small_1.gd	(112, 279, 10)-(115, 280, 5)	9.039336	205.050636	2.687122	140	27	#ff5f7ffffffffffffe62	1	9.039336	205.050636	(112, 279, 10)-(115, 277, 13)	0.997203	1.321335	0	NA	NA
local/data/dicom_small_1.gd	(112, 279, 10)-(118, 280, 8)	9.456170	134.280947	2.126056	95	21	#af00ff	5	65.453207	680.477773	(112, 279, 10)-(115, 277, 13)	0.788989	1.382266	2	1.79725980897	0.890760196851
local/data/dicom_small_1.gd	(114, 283, 8)-(118, 280, 8)	7.218234	81.657333	1.897611	51	6	#0042ff	4	54.323717	542.567611	(112, 279, 10)-(118, 280, 8)	0.892550	0.763336	2	NA	NA
local/data/dicom_small_1.gd	(110, 287, 4)-(114, 283, 8)	11.976390	197.792206	2.292803	130	21	#ff5b7ffffffffffffe5e	3	33.374100	297.595613	(114, 283, 8)-(118, 280, 8)	1.208258	1.659186	2	0.776269667963	0.753709398927
local/data/dicom_small_1.gd	(109, 288, 3)-(110, 287, 4)	2.116601	3.629215	0.738774	2	0	#00ff07	2	13.521214	67.140474	(110, 287, 4)-(114, 283, 8)	0.322215	0.176731	2	NA	NA
local/data/dicom_small_1.gd	(106, 287, 1)-(109, 288, 3)	5.054810	27.219111	1.309211	18	3	#00ff03	1	5.054810	27.219111	(109, 288, 3)-(110, 287, 4)	1.772139	2.388173	0	NA	NA
local/data/dicom_small_1.gd	(109, 288, 3)-(112, 289, 0)	6.349803	36.292148	1.348812	23	3	#0078ff	1	6.349803	36.292148	(109, 288, 3)-(110, 287, 4)	1.825742	3.000000	0	NA	NA
local/data/dicom_small_1.gd	(110, 287, 4)-(115, 291, 4)	7.876496	32.662933	1.148910	21	3	#7aff7fffffffffffff86	1	7.876496	32.662933	(110, 287, 4)-(114, 283, 8)	0.501094	0.657669	0	NA	NA
local/data/dicom_small_1.gd	(114, 283, 8)-(116, 288, 1)	13.731383	163.314666	1.945721	110	20	#b5ff7fffffffffffff4b	1	13.731383	163.314666	(114, 283, 8)-(118, 280, 8)	1.025353	1.902319	0	NA	NA
local/data/dicom_small_1.gd	(118, 280, 8)-(119, 281, 8)	1.673320	3.629215	0.830887	2	0	#a300ff	1	1.673320	3.629215	(112, 279, 10)-(118, 280, 8)	0.390811	0.176955	0	NA	NA
local/data/dicom_small_1.gd	(115, 277, 13)-(118, 278, 13)	5.906522	96.174192	2.276609	65	12	#ff857ffffffffffffe88	1	5.906522	96.174192	(112, 268, 15)-(115, 277, 13)	0.599346	0.372586	0	NA	NA
local/data/dicom_small_1.gd	(112, 267, 17)-(117, 263, 14)	10.221397	413.730486	3.589457	336	108	#00ff88	1	10.221397	413.730486	(110, 265, 19)-(112, 267, 17)	1.983541	2.414578	0	NA	NA
local/data/dicom_small_1.gd	(112, 262, 23)-(117, 259, 21)	10.139724	542.567611	4.127042	409	110	#ff0026	1	10.139724	542.567611	(112, 262, 23)-(120, 261, 30)	0.821238	0.590328	0	NA	NA
local/data/dicom_small_1.gd	(120, 261, 30)-(121, 263, 32)	3.871594	58.067437	2.184975	63	31	#ff00bc	22	470.933484	3670.950761	(120, 261, 30)-(121, 260, 30)	2.629690	2.313720	2	NA	NA
local/data/dicom_small_1.gd	(121, 263, 32)-(124, 269, 35)	10.879659	440.949597	3.591798	276	33	#ff677ffffffffffffe6a	20	414.638809	3222.742735	(120, 261, 30)-(121, 263, 32)	1.643862	2.810124	2	1.15856993226	NA
local/data/dicom_small_1.gd	(117, 277, 40)-(124, 269, 35)	15.112861	88.915762	1.368488	79	30	#56ff7fffffffffffffaa	1	15.112861	88.915762	(121, 263, 32)-(124, 269, 35)	0.381004	1.389093	0	NA	NA
local/data/dicom_small_1.gd	(124, 269, 35)-(125, 272, 36)	4.611529	94.359585	2.552088	78	26	#0092ff	19	388.646288	2692.877375	(121, 263, 32)-(124, 269, 35)	0.710532	0.423867	2	0.581401761359	0.797706825666
local/data/dicom_small_1.gd	(125, 271, 37)-(125, 272, 36)	1.754993	3.629215	0.811323	2	0	#ff8f7ffffffffffffe92	8	146.148865	582.488974	(124, 269, 35)-(125, 272, 36)	0.317906	0.380566	2	NA	NA
local/data/dicom_small_1.gd	(125, 271, 37)-(125, 271, 38)	1.296148	3.629215	0.944070	2	0	#9eff7fffffffffffff62	7	140.522279	553.455256	(125, 271, 37)-(125, 272, 36)	1.163618	0.738549	2	NA	NA
local/data/dicom_small_1.gd	(125, 271, 38)-(126, 274, 42)	6.922735	54.438222	1.582115	33	3	#ff005e	6	107.345154	391.955197	(125, 271, 37)-(125, 271, 38)	1.675846	5.341006	2	3.63385865084	NA
local/data/dicom_small_1.gd	(124, 276, 43)-(126, 274, 42)	3.789921	23.589896	1.407580	13	0	#b2ff7fffffffffffff4e	5	83.042997	261.303465	(125, 271, 38)-(126, 274, 42)	0.889682	0.547460	2	NA	NA
local/data/dicom_small_1.gd	(123, 275, 44)-(124, 276, 43)	2.116601	3.629215	0.738774	2	0	#ff5f7ffffffffffffe62	3	49.009480	137.910162	(124, 276, 43)-(126, 274, 42)	0.524854	0.558482	2	NA	NA
local/data/dicom_small_1.gd	(117, 269, 47)-(123, 275, 44)	14.879749	45.365185	0.985119	60	35	#ff317ffffffffffffe34	1	14.879749	45.365185	(123, 275, 44)-(124, 276, 43)	1.333450	7.030021	0	NA	NA
local/data/dicom_small_1.gd	(123, 275, 44)-(130, 268, 49)	13.929645	43.550577	0.997590	24	0	#00b5ff	2	32.013130	88.915762	(123, 275, 44)-(124, 276, 43)	1.350331	6.581139	2	6.34340310487	1.71717298711
local/data/dicom_small_1.gd	(130, 268, 49)-(131, 266, 53)	6.463890	16.331467	0.896790	9	0	#0080ff	1	6.463890	16.331467	(123, 275, 44)-(130, 268, 49)	0.898957	0.464038	0	NA	NA
local/data/dicom_small_1.gd	(130, 268, 49)-(137, 263, 51)	11.619594	29.033718	0.891828	16	0	#13ff7fffffffffffffed	1	11.619594	29.033718	(123, 275, 44)-(130, 268, 49)	0.893982	0.834163	0	NA	NA
local/data/dicom_small_1.gd	(124, 276, 43)-(124, 280, 45)	5.876418	39.921363	1.470522	22	0	#5000ff	2	30.243596	99.803407	(124, 276, 43)-(126, 274, 42)	1.044716	1.550538	2	1.35787724486	NA
local/data/dicom_small_1.gd	(119, 287, 45)-(124, 280, 45)	10.733032	25.404504	0.867999	14	0	#ffd77ffffffffffffeda	1	10.733032	25.404504	(124, 276, 43)-(124, 280, 45)	0.590266	1.826458	0	NA	NA
local/data/dicom_small_1.gd	(124, 280, 45)-(129, 284, 52)	13.634146	34.477541	0.897179	19	0	#ff357ffffffffffffe38	1	13.634146	34.477541	(124, 276, 43)-(124, 280, 45)	0.610110	2.320146	0	NA	NA
local/data/dicom_small_1.gd	(126, 274, 42)-(137, 273, 49)	17.379422	76.213511	1.181472	42	0	#fff37ffffffffffffef6	1	17.379422	76.213511	(125, 271, 38)-(126, 274, 42)	0.746767	2.510485	0	NA	NA
local/data/dicom_small_1.gd	(125, 271, 38)-(128, 256, 53)	31.880976	157.870843	1.255481	97	10	#0079ff	1	31.880976	157.870843	(125, 271, 37)-(125, 271, 38)	1.329861	24.596707	0	NA	NA
local/data/dicom_small_1.gd	(125, 271, 37)-(127, 272, 39)	3.871594	25.404504	1.445225	22	8	#0046ff	1	3.871594	25.404504	(125, 271, 37)-(125, 272, 36)	1.781319	2.206045	0	NA	NA
local/data/dicom_small_1.gd	(125, 272, 36)-(126, 273, 35)	2.116601	3.629215	0.738774	2	0	#c9ff7fffffffffffff37	11	237.885894	2016.028816	(124, 269, 35)-(125, 272, 36)	0.289478	0.458980	2	NA	NA
local/data/dicom_small_1.gd	(126, 273, 35)-(128, 280, 35)	10.277778	344.775405	3.267711	199	9	#ff797ffffffffffffe7c	8	193.502551	1705.730952	(125, 272, 36)-(126, 273, 35)	4.423150	4.855794	2	1.76642437574	NA
local/data/dicom_small_1.gd	(128, 280, 35)-(128, 288, 37)	14.471318	248.601213	2.338421	142	5	#3600ff	7	166.636854	1137.758837	(126, 273, 35)-(128, 280, 35)	0.715614	1.408020	2	2.31199538184	NA
local/data/dicom_small_1.gd	(128, 288, 37)-(128, 295, 39)	12.273044	165.129273	2.069479	113	22	#ff0055	6	125.522069	753.062069	(128, 280, 35)-(128, 288, 37)	0.884990	0.848094	2	2.73758972314	NA
local/data/dicom_small_1.gd	(128, 295, 39)-(129, 297, 39)	2.856536	34.477541	1.960078	20	1	#f5ff7fffffffffffff0b	5	94.922832	529.865360	(128, 288, 37)-(128, 295, 39)	0.947136	0.232749	2	4.80838671782	NA
local/data/dicom_small_1.gd	(121, 317, 40)-(129, 297, 39)	28.156929	194.162991	1.481548	111	4	#00c4ff	1	28.156929	194.162991	(128, 295, 39)-(129, 297, 39)	0.755862	9.857019	0	NA	NA
local/data/dicom_small_1.gd	(129, 297, 39)-(130, 301, 40)	5.794745	61.696651	1.840936	36	2	#00ff74	4	63.909367	301.224828	(128, 295, 39)-(129, 297, 39)	0.939216	2.028592	2	1.82721768891	NA
local/data/dicom_small_1.gd	(130, 301, 40)-(133, 308, 45)	12.354717	32.662933	0.917353	18	0	#c200ff	1	12.354717	32.662933	(129, 297, 39)-(130, 301, 40)	0.498308	2.132055	0	NA	NA
local/data/dicom_small_1.gd	(130, 301, 40)-(133, 312, 38)	15.629242	116.134873	1.537933	64	0	#fff87ffffffffffffefb	3	45.759906	206.865243	(129, 297, 39)-(130, 301, 40)	0.835408	2.697141	2	1.39696318576	0.534191484491
local/data/dicom_small_1.gd	(133, 312, 38)-(133, 313, 37)	1.754993	3.629215	0.811323	2	0	#dcff7fffffffffffff24	2	22.347814	63.511259	(130, 301, 40)-(133, 312, 38)	0.527541	0.112289	2	NA	NA
local/data/dicom_small_1.gd	(133, 313, 37)-(133, 317, 35)	6.728130	12.702252	0.775208	7	0	#009dff	1	6.728130	12.702252	(133, 312, 38)-(133, 313, 37)	0.955486	3.833708	0	NA	NA
local/data/dicom_small_1.gd	(133, 313, 37)-(139, 317, 34)	13.864691	47.179792	1.040754	37	11	#0074ff	1	13.864691	47.179792	(133, 312, 38)-(133, 313, 37)	1.282786	7.900141	0	NA	NA
local/data/dicom_small_1.gd	(133, 312, 38)-(135, 317, 40)	7.782850	27.219111	1.055098	15	0	#ff0020	1	7.782850	27.219111	(130, 301, 40)-(133, 312, 38)	0.686049	0.497967	0	NA	NA
local/data/dicom_small_1.gd	(128, 295, 39)-(131, 298, 48)	18.326193	58.067437	1.004281	38	6	#ff00ac	1	18.326193	58.067437	(128, 288, 37)-(128, 295, 39)	0.485282	1.493207	0	NA	NA
local/data/dicom_small_1.gd	(128, 288, 37)-(137, 283, 51)	26.643468	136.095555	1.275122	85	10	#00fff9	1	26.643468	136.095555	(128, 280, 35)-(128, 288, 37)	0.545292	1.841122	0	NA	NA
local/data/dicom_small_1.gd	(128, 280, 35)-(136, 284, 36)	16.587919	223.196710	2.069536	196	73	#cfff7fffffffffffff31	1	16.587919	223.196710	(126, 273, 35)-(128, 280, 35)	0.633329	1.613960	0	NA	NA
local/data/dicom_small_1.gd	(126, 273, 35)-(130, 274, 33)	7.381580	127.022518	2.340404	89	19	#00ff78	3	42.266742	306.668650	(125, 272, 36)-(126, 273, 35)	3.167954	3.487469	2	1.22945605273	NA
local/data/dicom_small_1.gd	(130, 274, 33)-(131, 275, 34)	2.116601	3.629215	0.738774	2	0	#a3ff7fffffffffffff5d	1	2.116601	3.629215	(126, 273, 35)-(130, 274, 33)	0.315661	0.286741	0	NA	NA
local/data/dicom_small_1.gd	(130, 274, 33)-(134, 276, 27)	10.432721	114.320266	1.867617	63	0	#0032ff	2	32.768561	176.016917	(126, 273, 35)-(130, 274, 33)	0.797989	1.413345	2	1.1070979422	NA
local/data/dicom_small_1.gd	(134, 276, 27)-(137, 276, 25)	4.693202	18.146074	1.109384	10	0	#00ff6f	1	4.693202	18.146074	(130, 274, 33)-(134, 276, 27)	0.594010	0.449854	0	NA	NA
local/data/dicom_small_1.gd	(134, 276, 27)-(137, 286, 20)	17.642639	43.550577	0.886421	25	1	#0079ff	1	17.642639	43.550577	(130, 274, 33)-(134, 276, 27)	0.474627	1.691087	0	NA	NA
local/data/dicom_small_1.gd	(121, 263, 32)-(126, 258, 35)	10.518051	197.792206	2.446595	137	28	#0097ff	2	52.423081	390.140590	(120, 261, 30)-(121, 263, 32)	1.119736	2.716724	2	1.00089016702	NA
local/data/dicom_small_1.gd	(126, 258, 35)-(131, 248, 38)	17.013069	94.359585	1.328699	55	3	#ff057ffffffffffffe08	1	17.013069	94.359585	(121, 263, 32)-(126, 258, 35)	0.543081	1.617512	0	NA	NA
local/data/dicom_small_1.gd	(126, 258, 35)-(144, 253, 37)	24.891962	97.988799	1.119396	54	0	#c7ff7fffffffffffff39	1	24.891962	97.988799	(121, 263, 32)-(126, 258, 35)	0.457532	2.366594	0	NA	NA
local/data/dicom_small_1.gd	(121, 260, 30)-(122, 259, 30)	1.673320	3.629215	0.830887	2	0	#ffeb7ffffffffffffeee	4	99.011907	526.236145	(121, 260, 30)-(125, 264, 25)	0.347733	0.145088	2	NA	NA
local/data/dicom_small_1.gd	(122, 259, 30)-(126, 228, 37)	43.237270	219.567495	1.271393	205	84	#00f8ff	1	43.237270	219.567495	(121, 260, 30)-(122, 259, 30)	1.530164	25.839211	0	NA	NA
local/data/dicom_small_1.gd	(122, 259, 30)-(126, 253, 27)	10.518051	134.280947	2.015880	87	13	#ffda7ffffffffffffedd	3	54.101317	303.039435	(121, 260, 30)-(122, 259, 30)	2.426178	6.285738	2	1.35449256295	NA
local/data/dicom_small_1.gd	(124, 246, 21)-(126, 253, 27)	12.564885	85.286548	1.469894	47	0	#8dff7fffffffffffff73	2	29.403790	130.651732	(122, 259, 30)-(126, 253, 27)	0.729158	1.194602	2	1.47724824584	1.8206716894
local/data/dicom_small_1.gd	(123, 246, 17)-(124, 246, 21)	6.561127	16.331467	0.890120	9	0	#0500ff	1	6.561127	16.331467	(124, 246, 21)-(126, 253, 27)	0.605567	0.522180	0	NA	NA
local/data/dicom_small_1.gd	(124, 239, 21)-(124, 246, 21)	10.277778	29.033718	0.948259	17	1	#ff467ffffffffffffe49	1	10.277778	29.033718	(124, 246, 21)-(126, 253, 27)	0.645120	0.817976	0	NA	NA
local/data/dicom_small_1.gd	(126, 253, 27)-(134, 247, 25)	14.179476	38.106755	0.924903	22	1	#00ff37	1	14.179476	38.106755	(122, 259, 30)-(126, 253, 27)	0.458808	1.348109	0	NA	NA
local/data/dicom_small_1.gd	(125, 264, 25)-(128, 261, 25)	6.856626	85.286548	1.989803	56	9	#00ff97	7	91.181031	624.224944	(125, 264, 25)-(125, 266, 24)	1.362212	1.809174	2	20.3044066863	NA
local/data/dicom_small_1.gd	(128, 261, 25)-(130, 258, 25)	4.529856	52.623614	1.922973	30	1	#00c8ff	5	56.426932	332.073153	(125, 264, 25)-(128, 261, 25)	0.966414	0.660654	2	3.25954631347	NA
local/data/dicom_small_1.gd	(130, 256, 23)-(130, 258, 25)	3.509986	16.331467	1.216984	9	0	#69ff7fffffffffffff97	1	3.509986	16.331467	(128, 261, 25)-(130, 258, 25)	0.632866	0.774856	0	NA	NA
local/data/dicom_small_1.gd	(130, 258, 25)-(134, 249, 31)	15.526038	154.241629	1.778261	87	2	#ff0068	4	48.387090	263.118072	(128, 261, 25)-(130, 258, 25)	0.924746	3.427490	2	1.39844591894	0.608560159246
local/data/dicom_small_1.gd	(133, 247, 32)-(134, 249, 31)	3.428313	16.331467	1.231395	9	0	#7dff7fffffffffffff83	3	26.132923	90.730370	(130, 258, 25)-(134, 249, 31)	0.692471	0.220811	2	2.40794377503	NA
local/data/dicom_small_1.gd	(132, 242, 37)-(133, 247, 32)	9.136573	32.662933	1.066746	18	0	#ff0066	2	20.588009	70.769688	(133, 247, 32)-(134, 249, 31)	0.866291	2.665035	2	NA	1.48401348376
local/data/dicom_small_1.gd	(130, 239, 39)-(132, 242, 37)	5.544914	23.589896	1.163699	13	0	#b700ff	1	5.544914	23.589896	(132, 242, 37)-(133, 247, 32)	1.090887	0.606892	0	NA	NA
local/data/dicom_small_1.gd	(132, 242, 37)-(135, 241, 39)	5.906522	14.516859	0.884495	8	0	#ff001b	1	5.906522	14.516859	(132, 242, 37)-(133, 247, 32)	0.829153	0.646470	0	NA	NA
local/data/dicom_small_1.gd	(132, 246, 31)-(133, 247, 32)	2.116601	3.629215	0.738774	2	0	#00ff46	1	2.116601	3.629215	(133, 247, 32)-(134, 249, 31)	0.599949	0.617389	0	NA	NA
local/data/dicom_small_1.gd	(134, 249, 31)-(138, 247, 33)	6.728130	18.146074	0.926551	10	0	#0073ff	1	6.728130	18.146074	(130, 258, 25)-(134, 249, 31)	0.521043	0.433345	0	NA	NA
local/data/dicom_small_1.gd	(128, 261, 25)-(136, 264, 20)	14.681487	170.573095	1.923071	100	6	#b4ff7fffffffffffff4c	2	27.897473	206.865243	(125, 264, 25)-(128, 261, 25)	0.966463	2.141212	2	1.08430088644	0.8496648835
local/data/dicom_small_1.gd	(135, 265, 18)-(136, 264, 20)	3.509986	16.331467	1.216984	9	0	#ed00ff	1	3.509986	16.331467	(128, 261, 25)-(136, 264, 20)	0.632834	0.239076	0	NA	NA
local/data/dicom_small_1.gd	(136, 264, 20)-(143, 262, 21)	9.706001	19.960681	0.809082	11	0	#ff00e7	1	9.706001	19.960681	(128, 261, 25)-(136, 264, 20)	0.420724	0.661105	0	NA	NA
local/data/dicom_small_1.gd	(125, 266, 24)-(127, 267, 24)	2.856536	16.331467	1.349018	9	0	#0045ff	1	2.856536	16.331467	(121, 274, 26)-(125, 266, 24)	0.571073	0.212283	0	NA	NA
local/data/dicom_small_1.gd	(119, 277, 27)-(121, 279, 28)	3.789921	19.960681	1.294785	12	1	#ffc67ffffffffffffec9	1	3.789921	19.960681	(114, 281, 28)-(119, 277, 27)	0.525577	0.379254	0	NA	NA
local/data/dicom_small_1.gd	(114, 281, 28)-(121, 283, 21)	21.020538	328.443939	2.230148	299	118	#ff0010	1	21.020538	328.443939	(110, 289, 30)-(114, 281, 28)	0.932861	1.386608	0	NA	NA
local/data/dicom_small_1.gd	(110, 289, 30)-(119, 292, 32)	15.094730	308.483257	2.550517	201	31	#ff427ffffffffffffe45	8	189.135067	1876.304047	(106, 288, 27)-(110, 289, 30)	0.898002	1.970202	2	12.3609861027	1.02219205229
local/data/dicom_small_1.gd	(119, 292, 32)-(120, 296, 32)	7.218234	143.353984	2.514285	94	15	#77ff7fffffffffffff89	7	165.935541	1444.427487	(110, 289, 30)-(119, 292, 32)	0.985794	0.478196	2	7.99298782959	NA
local/data/dicom_small_1.gd	(120, 296, 32)-(126, 315, 35)	31.078419	540.753004	2.353396	324	26	#ff00b6	2	46.581645	624.224944	(119, 292, 32)-(120, 296, 32)	0.936010	4.305543	2	1.24092655241	0.479000111767
local/data/dicom_small_1.gd	(124, 317, 33)-(126, 315, 35)	4.233202	27.219111	1.430631	15	0	#79ff7fffffffffffff87	1	4.233202	27.219111	(120, 296, 32)-(126, 315, 35)	0.607900	0.136210	0	NA	NA
local/data/dicom_small_1.gd	(126, 315, 35)-(127, 317, 42)	11.270024	56.252829	1.260477	32	1	#6dff7fffffffffffff93	1	11.270024	56.252829	(120, 296, 32)-(126, 315, 35)	0.535599	0.362632	0	NA	NA
local/data/dicom_small_1.gd	(120, 296, 32)-(131, 300, 32)	18.837828	299.410220	2.249277	181	16	#09ff7ffffffffffffff7	5	112.135662	676.848559	(119, 292, 32)-(120, 296, 32)	0.894599	2.609756	2	2.02486364398	1.4784458509
local/data/dicom_small_1.gd	(131, 300, 32)-(134, 297, 34)	5.906522	47.179792	1.594546	29	3	#6c00ff	3	53.346976	177.831525	(120, 296, 32)-(131, 300, 32)	0.708915	0.313546	2	1.27595174676	NA
local/data/dicom_small_1.gd	(134, 297, 34)-(135, 297, 34)	1.183216	3.629215	0.988097	2	0	#00ff83	2	18.756155	63.511259	(131, 300, 32)-(134, 297, 34)	0.619673	0.200324	2	NA	NA
local/data/dicom_small_1.gd	(135, 297, 34)-(136, 298, 33)	2.116601	3.629215	0.738774	2	0	#00ff1f	1	2.116601	3.629215	(134, 297, 34)-(135, 297, 34)	0.747674	1.788854	0	NA	NA
local/data/dicom_small_1.gd	(135, 297, 34)-(143, 288, 36)	15.456338	56.252829	1.076326	37	6	#ff0090	1	15.456338	56.252829	(134, 297, 34)-(135, 297, 34)	1.089293	13.062990	0	NA	NA
local/data/dicom_small_1.gd	(134, 297, 34)-(147, 315, 34)	28.684298	67.140474	0.863168	38	1	#70ff7fffffffffffff90	1	28.684298	67.140474	(131, 300, 32)-(134, 297, 34)	0.541325	4.856377	0	NA	NA
local/data/dicom_small_1.gd	(131, 300, 32)-(140, 308, 28)	16.471396	132.466340	1.599973	73	0	#a7ff7fffffffffffff59	2	39.950858	199.606814	(120, 296, 32)-(131, 300, 32)	0.711328	0.874379	2	1.42091020833	NA
local/data/dicom_small_1.gd	(140, 308, 28)-(143, 311, 25)	6.349803	21.775289	1.044785	18	6	#ff00e7	1	6.349803	21.775289	(131, 300, 32)-(140, 308, 28)	0.653002	0.385505	0	NA	NA
local/data/dicom_small_1.gd	(140, 308, 28)-(150, 317, 30)	17.129658	45.365185	0.918147	25	0	#ff000d	1	17.129658	45.365185	(131, 300, 32)-(140, 308, 28)	0.573851	1.039964	0	NA	NA
local/data/dicom_small_1.gd	(119, 292, 32)-(121, 289, 36)	8.104796	123.393303	2.201404	78	10	#7aff7fffffffffffff86	1	8.104796	123.393303	(110, 289, 30)-(119, 292, 32)	0.863121	0.536929	0	NA	NA
local/data/dicom_small_2.gd	(111, 276, 38)-(117, 284, 42)	14.103543	715.433698	4.018330	429	25	#b4ff7fffffffffffff4c	75	1079.486633	11677.152979	NA	NA	NA	2	1.88763519429	NA
local/data/dicom_small_2.gd	(111, 274, 36)-(111, 276, 38)	4.195235	86.772899	2.565895	60	11	#ffb47ffffffffffffeb7	28	350.441527	2870.589169	(111, 276, 38)-(117, 284, 42)	0.638548	0.297460	2	NA	NA
local/data/dicom_small_2.gd	(105, 277, 29)-(111, 274, 36)	14.427237	414.384865	3.023677	293	59	#d700ff	25	301.998804	2477.454810	(111, 274, 36)-(111, 276, 38)	1.178410	3.438958	2	2.74904976163	2.25760350157
local/data/dicom_small_2.gd	(98, 275, 32)-(105, 277, 29)	12.613491	173.545798	2.092736	158	60	#7dff7fffffffffffff83	1	12.613491	173.545798	(105, 277, 29)-(111, 274, 36)	0.692116	0.874283	0	NA	NA
local/data/dicom_small_2.gd	(103, 273, 26)-(105, 277, 29)	7.966173	164.691421	2.565285	117	24	#ff727ffffffffffffe75	24	274.958077	1889.524148	(105, 277, 29)-(111, 274, 36)	0.848399	0.552162	3	4.05512675679	NA
local/data/dicom_small_2.gd	(100, 271, 30)-(103, 273, 26)	7.192197	53.126265	1.533377	43	13	#ff0c7ffffffffffffe0f	1	7.192197	53.126265	(103, 273, 26)-(105, 277, 29)	0.597741	0.902842	0	NA	NA
local/data/dicom_small_2.gd	(101, 277, 23)-(103, 273, 26)	7.235039	79.689397	1.872427	76	31	#b700ff	1	7.235039	79.689397	(103, 273, 26)-(105, 277, 29)	0.729910	0.908220	0	NA	NA
local/data/dicom_small_2.gd	(102, 271, 20)-(103, 273, 26)	9.722019	155.837043	2.258823	93	5	#00ff96	22	252.564667	1592.017065	(103, 273, 26)-(105, 277, 29)	0.880535	1.220413	3	2.82866765562	1.59282407764
local/data/dicom_small_2.gd	(100, 270, 17)-(102, 271, 20)	5.094580	42.501012	1.629561	30	6	#00fff3	5	65.582356	295.736207	(102, 271, 20)-(103, 273, 26)	0.721420	0.524025	2	4.44584516114	NA
local/data/dicom_small_2.gd	(96, 278, 13)-(100, 270, 17)	17.078509	120.419533	1.498127	75	7	#00ffbc	2	28.902136	146.982666	(100, 270, 17)-(102, 271, 20)	0.919344	3.352290	2	1.18829255981	0.632400852816
local/data/dicom_small_2.gd	(95, 280, 14)-(96, 278, 13)	3.405371	7.083502	0.813705	8	4	#4900ff	1	3.405371	7.083502	(96, 278, 13)-(100, 270, 17)	0.543148	0.199395	0	NA	NA
local/data/dicom_small_2.gd	(96, 278, 13)-(96, 283, 10)	8.418255	19.479630	0.858231	11	0	#b2ff7fffffffffffff4e	1	8.418255	19.479630	(96, 278, 13)-(100, 270, 17)	0.572870	0.492915	0	NA	NA
local/data/dicom_small_2.gd	(100, 270, 17)-(105, 274, 13)	12.189193	60.209767	1.253924	37	3	#2f00ff	3	31.585641	106.252529	(100, 270, 17)-(102, 271, 20)	0.769486	2.392581	3	2.73402040599	2.11339613539
local/data/dicom_small_2.gd	(104, 271, 11)-(105, 274, 13)	9.332657	23.021381	0.886111	13	0	#00adff	1	9.332657	23.021381	(100, 270, 17)-(105, 274, 13)	0.706671	0.765650	0	NA	NA
local/data/dicom_small_2.gd	(104, 273, 12)-(105, 274, 13)	2.097618	3.541751	0.733113	2	0	#00ff04	1	2.097618	3.541751	(100, 270, 17)-(105, 274, 13)	0.584655	0.172088	0	NA	NA
local/data/dicom_small_2.gd	(105, 274, 13)-(107, 278, 14)	7.966173	19.479630	0.882248	13	2	#ffb47ffffffffffffeb7	1	7.966173	19.479630	(100, 270, 17)-(105, 274, 13)	0.703590	0.653544	0	NA	NA
local/data/dicom_small_2.gd	(100, 272, 21)-(102, 271, 20)	3.405371	21.250506	1.409378	14	2	#00a1ff	16	171.333006	1096.171928	(102, 271, 20)-(103, 273, 26)	0.623944	0.350274	2	NA	NA
local/data/dicom_small_2.gd	(98, 274, 20)-(100, 272, 21)	3.770938	31.875759	1.640328	23	5	#001aff	15	159.902731	982.835897	(100, 272, 21)-(102, 271, 20)	1.163866	1.107350	2	2.78741190669	2.52697788803
local/data/dicom_small_2.gd	(96, 273, 19)-(98, 274, 20)	3.405371	26.563132	1.575733	18	3	#ff7e7ffffffffffffe81	14	154.034175	947.418387	(98, 274, 20)-(100, 272, 21)	0.960621	0.903057	2	NA	NA
local/data/dicom_small_2.gd	(93, 276, 23)-(96, 273, 19)	7.557764	92.085525	1.969355	54	2	#0081ff	13	145.592956	890.750371	(96, 273, 19)-(98, 274, 20)	1.249803	2.219366	2	NA	NA
local/data/dicom_small_2.gd	(88, 277, 25)-(93, 276, 23)	9.332657	154.066168	2.292324	99	12	#28ff7fffffffffffffd8	12	131.106988	734.913328	(93, 276, 23)-(96, 273, 19)	1.163997	1.234844	2	2.5059641973	1.21378150251
local/data/dicom_small_2.gd	(84, 277, 26)-(88, 277, 25)	7.110502	61.980642	1.665724	45	10	#94ff7fffffffffffff6c	11	118.493498	547.200526	(88, 277, 25)-(93, 276, 23)	0.726653	0.761895	2	4.47815240105	1.247655345
local/data/dicom_small_2.gd	(82, 278, 29)-(84, 277, 26)	5.094580	38.959261	1.560186	23	1	#9eff7fffffffffffff62	10	108.386034	471.052880	(84, 277, 26)-(88, 277, 25)	0.936641	0.716487	2	2.03364569892	NA
local/data/dicom_small_2.gd	(79, 280, 27)-(82, 278, 29)	7.176309	40.730136	1.344103	26	3	#ff717ffffffffffffe74	3	30.940053	148.753541	(82, 278, 29)-(84, 277, 26)	0.861502	1.408616	2	1.81206137402	NA
local/data/dicom_small_2.gd	(74, 277, 28)-(79, 280, 27)	7.810690	28.334008	1.074569	16	0	#0076ff	2	21.666127	104.481654	(79, 280, 27)-(82, 278, 29)	0.799470	1.088399	2	NA	NA
local/data/dicom_small_2.gd	(69, 275, 30)-(74, 277, 28)	8.842553	58.438891	1.450398	36	3	#ff00e8	1	8.842553	58.438891	(74, 277, 28)-(79, 280, 27)	1.349748	1.132109	0	NA	NA
local/data/dicom_small_2.gd	(73, 280, 26)-(74, 277, 28)	5.012884	17.708755	1.060413	11	1	#ff0076	1	5.012884	17.708755	(74, 277, 28)-(79, 280, 27)	0.986827	0.641798	0	NA	NA
local/data/dicom_small_2.gd	(78, 281, 28)-(79, 280, 27)	2.097618	3.541751	0.733113	2	0	#00feff	1	2.097618	3.541751	(79, 280, 27)-(82, 278, 29)	0.545429	0.292298	0	NA	NA
local/data/dicom_small_2.gd	(82, 278, 29)-(82, 279, 30)	1.732051	3.541751	0.806777	2	0	#19ff7fffffffffffffe7	7	72.351401	283.340078	(82, 278, 29)-(84, 277, 26)	0.517104	0.339979	2	NA	NA
local/data/dicom_small_2.gd	(77, 283, 31)-(82, 279, 30)	9.149389	38.959261	1.164218	25	3	#8900ff	6	64.357443	267.402199	(82, 278, 29)-(82, 279, 30)	1.443047	5.282402	2	4.88520510188	1.46465553628
local/data/dicom_small_2.gd	(75, 281, 31)-(77, 283, 31)	3.346640	10.625253	1.005287	6	0	#f700ff	1	3.346640	10.625253	(77, 283, 31)-(82, 279, 30)	0.863487	0.365777	0	NA	NA
local/data/dicom_small_2.gd	(75, 287, 31)-(77, 283, 31)	7.659337	24.792257	1.015050	17	3	#a200ff	5	51.861414	217.817685	(77, 283, 31)-(82, 279, 30)	0.871873	0.837142	2	NA	2.70770442144
local/data/dicom_small_2.gd	(71, 287, 32)-(75, 287, 31)	6.261907	42.501012	1.469845	24	0	#d0ff7fffffffffffff30	4	38.640357	159.378794	(75, 287, 31)-(77, 283, 31)	1.448051	0.817552	2	2.17331136708	1.11442816109
local/data/dicom_small_2.gd	(69, 284, 31)-(71, 287, 32)	4.954154	24.792257	1.262113	16	2	#2900ff	1	4.954154	24.792257	(71, 287, 32)-(75, 287, 31)	0.858671	0.791157	0	NA	NA
local/data/dicom_small_2.gd	(70, 288, 32)-(71, 287, 32)	1.673320	3.541751	0.820814	2	0	#3b00ff	3	27.424297	92.085525	(71, 287, 32)-(75, 287, 31)	0.558436	0.267222	2	NA	NA
local/data/dicom_small_2.gd	(65, 285, 31)-(70, 288, 32)	7.810690	24.792257	1.005167	16	2	#0086ff	2	19.123503	56.668016	(70, 288, 32)-(71, 287, 32)	1.224599	4.667780	2	7.09011032824	NA
local/data/dicom_small_2.gd	(60, 282, 31)-(65, 285, 31)	9.215196	28.334008	0.989297	16	0	#ffc67ffffffffffffec9	1	9.215196	28.334008	(65, 285, 31)-(70, 288, 32)	0.984211	1.179818	0	NA	NA
local/data/dicom_small_2.gd	(64, 284, 30)-(65, 285, 31)	2.097618	3.541751	0.733113	2	0	#0003ff	1	2.097618	3.541751	(65, 285, 31)-(70, 288, 32)	0.729344	0.268557	0	NA	NA
local/data/dicom_small_2.gd	(66, 291, 31)-(70, 288, 32)	6.627474	31.875759	1.237318	19	1	#00fff5	1	6.627474	31.875759	(70, 288, 32)-(71, 287, 32)	1.507429	3.960673	0	NA	NA
local/data/dicom_small_2.gd	(75, 287, 31)-(76, 286, 28)	5.561719	33.646634	1.387686	19	0	#ff0010	1	5.561719	33.646634	(75, 287, 31)-(77, 283, 31)	1.367111	0.726136	0	NA	NA
local/data/dicom_small_2.gd	(82, 279, 30)-(86, 281, 31)	6.261907	12.396128	0.793807	7	0	#4cff7fffffffffffffb4	1	6.261907	12.396128	(82, 278, 29)-(82, 279, 30)	0.983923	3.615314	0	NA	NA
local/data/dicom_small_2.gd	(84, 277, 26)-(84, 278, 24)	2.996962	14.167004	1.226658	8	0	#00ffb3	1	2.996962	14.167004	(84, 277, 26)-(88, 277, 25)	0.736411	0.421484	0	NA	NA
local/data/dicom_small_2.gd	(87, 279, 24)-(88, 277, 25)	3.280834	33.646634	1.806774	23	4	#ff157ffffffffffffe18	1	3.280834	33.646634	(88, 277, 25)-(93, 276, 23)	0.788184	0.351543	0	NA	NA
local/data/dicom_small_2.gd	(93, 276, 23)-(93, 278, 27)	6.928203	63.751518	1.711433	42	6	#00a5ff	1	6.928203	63.751518	(93, 276, 23)-(96, 273, 19)	0.869032	0.916700	0	NA	NA
local/data/dicom_small_2.gd	(94, 271, 17)-(96, 273, 19)	5.035849	30.104883	1.379454	18	1	#00ff97	1	5.035849	30.104883	(96, 273, 19)-(98, 274, 20)	0.875437	1.478796	0	NA	NA
local/data/dicom_small_2.gd	(98, 274, 20)-(99, 275, 19)	2.097618	3.541751	0.733113	2	0	#00c8ff	1	2.097618	3.541751	(98, 274, 20)-(100, 272, 21)	0.446931	0.556259	0	NA	NA
local/data/dicom_small_2.gd	(98, 275, 25)-(100, 272, 21)	8.024904	92.085525	1.911177	57	5	#69ff7fffffffffffff97	1	8.024904	92.085525	(100, 272, 21)-(102, 271, 20)	1.356043	2.356543	0	NA	NA
local/data/dicom_small_2.gd	(102, 271, 20)-(105, 271, 17)	5.927286	44.271887	1.541917	31	6	#ff0068	1	5.927286	44.271887	(102, 271, 20)-(103, 273, 26)	0.682620	0.609676	0	NA	NA
local/data/dicom_small_2.gd	(111, 274, 36)-(113, 272, 35)	3.770938	24.792257	1.446633	16	2	#00ff46	3	44.247487	306.361460	(111, 274, 36)-(111, 276, 38)	0.563793	0.898862	2	NA	NA
local/data/dicom_small_2.gd	(113, 272, 35)-(116, 271, 34)	6.292853	79.689397	2.007713	59	14	#b700ff	2	23.052351	125.732160	(111, 274, 36)-(113, 272, 35)	1.387852	1.668777	2	0.837266118422	NA
local/data/dicom_small_2.gd	(116, 271, 34)-(117, 271, 33)	1.732051	3.541751	0.806777	2	0	#0073ff	1	1.732051	3.541751	(113, 272, 35)-(116, 271, 34)	0.401839	0.275241	0	NA	NA
local/data/dicom_small_2.gd	(116, 271, 34)-(127, 270, 35)	15.027447	42.501012	0.948816	24	0	#ff001b	1	15.027447	42.501012	(113, 272, 35)-(116, 271, 34)	0.472586	2.388018	0	NA	NA
local/data/dicom_small_2.gd	(113, 272, 35)-(119, 268, 44)	17.424199	155.837043	1.687268	106	18	#ff0066	1	17.424199	155.837043	(111, 274, 36)-(113, 272, 35)	1.166341	4.620654	0	NA	NA
local/data/dicom_small_2.gd	(111, 276, 38)-(112, 282, 31)	16.808726	471.052880	2.986706	350	84	#08ff7ffffffffffffff8	47	729.045106	8806.563810	(111, 276, 38)-(117, 284, 42)	0.743270	1.191809	2	0.701920576646	0.377276320806
local/data/dicom_small_2.gd	(111, 283, 30)-(112, 282, 31)	2.097618	3.541751	0.733113	2	0	#ff00f9	45	691.112012	8257.592408	(111, 276, 38)-(112, 282, 31)	0.245459	0.124793	2	NA	NA
local/data/dicom_small_2.gd	(106, 287, 31)-(111, 283, 30)	8.300794	125.732160	2.195778	81	10	#4400ff	44	671.929779	8165.506883	(111, 283, 30)-(112, 282, 31)	2.995143	3.957248	2	NA	NA
local/data/dicom_small_2.gd	(97, 291, 31)-(106, 287, 31)	13.457955	396.676110	3.063046	265	41	#ff006e	43	652.412924	7862.687174	(106, 287, 31)-(111, 283, 30)	1.394971	1.621285	2	NA	1.64428970889
local/data/dicom_small_2.gd	(96, 297, 33)-(97, 291, 31)	11.208985	398.446985	3.363777	269	44	#00fff5	42	633.027683	7407.572173	(97, 291, 31)-(106, 287, 31)	1.098180	0.832889	2	3.08906792918	0.753885924079
local/data/dicom_small_2.gd	(93, 297, 30)-(96, 297, 33)	5.196152	97.398152	2.442640	62	7	#00ffeb	35	476.157584	5002.723258	(96, 297, 33)-(97, 291, 31)	0.726160	0.463570	3	NA	NA
local/data/dicom_small_2.gd	(89, 294, 32)-(93, 297, 30)	7.051771	123.961284	2.365478	81	11	#8900ff	8	121.968743	1083.775800	(93, 297, 30)-(96, 297, 33)	0.968411	1.357114	2	NA	NA
local/data/dicom_small_2.gd	(83, 298, 34)-(89, 294, 32)	14.103543	267.402199	2.456651	184	33	#ffeb7ffffffffffffeee	7	109.456825	835.853231	(89, 294, 32)-(93, 297, 30)	1.038543	2.000000	2	1.41017937436	0.496705635923
local/data/dicom_small_2.gd	(81, 298, 34)-(83, 298, 34)	4.195235	28.334008	1.466226	19	3	#00a3ff	5	78.268666	437.406246	(83, 298, 34)-(89, 294, 32)	0.596839	0.297460	2	NA	NA
local/data/dicom_small_2.gd	(75, 299, 33)-(81, 298, 34)	9.118443	74.376771	1.611326	44	2	#ff8b7ffffffffffffe8e	4	68.629173	370.112977	(81, 298, 34)-(83, 298, 34)	1.098962	2.173524	2	1.10894995712	NA
local/data/dicom_small_2.gd	(72, 298, 29)-(75, 299, 33)	9.208120	28.334008	0.989677	22	6	#003fff	1	9.208120	28.334008	(75, 299, 33)-(81, 298, 34)	0.614201	1.009835	0	NA	NA
local/data/dicom_small_2.gd	(74, 300, 34)-(75, 299, 33)	2.097618	3.541751	0.733113	2	0	#b700ff	3	50.302610	267.402199	(75, 299, 33)-(81, 298, 34)	0.454975	0.230041	2	NA	NA
local/data/dicom_small_2.gd	(62, 295, 46)-(74, 300, 34)	25.710010	200.108930	1.574009	171	58	#0069ff	2	46.107375	260.318697	(74, 300, 34)-(75, 299, 33)	2.147021	12.256766	2	1.36880322929	0.687715367984
local/data/dicom_small_2.gd	(57, 287, 55)-(62, 295, 46)	17.050725	51.355389	0.979144	29	0	#ff0071	1	17.050725	51.355389	(62, 295, 46)-(74, 300, 34)	0.622070	0.663194	0	NA	NA
local/data/dicom_small_2.gd	(60, 297, 46)-(62, 295, 46)	3.346640	8.854377	0.917698	5	0	#00ff0c	1	3.346640	8.854377	(62, 295, 46)-(74, 300, 34)	0.583032	0.130169	0	NA	NA
local/data/dicom_small_2.gd	(73, 301, 33)-(74, 300, 34)	2.097618	3.541751	0.733113	2	0	#ff00cb	1	2.097618	3.541751	(74, 300, 34)-(75, 299, 33)	1.000000	1.000000	0	NA	NA
local/data/dicom_small_2.gd	(78, 295, 33)-(81, 298, 34)	5.444258	38.959261	1.509250	26	4	#22ff7fffffffffffffde	1	5.444258	38.959261	(81, 298, 34)-(83, 298, 34)	1.029343	1.297724	0	NA	NA
local/data/dicom_small_2.gd	(83, 298, 34)-(84, 300, 34)	2.856536	21.250506	1.538827	17	5	#2c00ff	2	17.084616	131.044786	(83, 298, 34)-(89, 294, 32)	0.626392	0.202540	2	NA	NA
local/data/dicom_small_2.gd	(78, 305, 34)-(84, 300, 34)	10.398412	100.939903	1.757814	86	29	#ff307ffffffffffffe33	1	10.398412	100.939903	(83, 298, 34)-(84, 300, 34)	1.142308	3.640217	0	NA	NA
local/data/dicom_small_2.gd	(84, 300, 34)-(85, 300, 36)	3.829669	8.854377	0.857874	16	11	#ff006e	1	3.829669	8.854377	(83, 298, 34)-(84, 300, 34)	0.557486	1.340669	0	NA	NA
local/data/dicom_small_2.gd	(87, 296, 35)-(89, 294, 32)	5.460146	123.961284	2.688227	112	42	#ff0e7ffffffffffffe11	1	5.460146	123.961284	(89, 294, 32)-(93, 297, 30)	1.136441	0.774294	0	NA	NA
local/data/dicom_small_2.gd	(92, 305, 30)-(93, 297, 30)	15.653295	589.701538	3.462887	428	95	#82ff7fffffffffffff7e	21	287.299701	3414.247944	(93, 297, 30)-(96, 297, 33)	1.417682	3.012478	2	2.62943223211	0.72629490406
local/data/dicom_small_2.gd	(91, 310, 31)-(92, 305, 30)	6.955019	162.920545	2.730636	139	47	#0015ff	2	27.503736	648.140429	(92, 305, 30)-(93, 297, 30)	0.788543	0.444317	2	NA	NA
local/data/dicom_small_2.gd	(85, 310, 33)-(91, 310, 31)	10.032845	244.380818	2.784496	175	37	#ff0013	1	10.032845	244.380818	(91, 310, 31)-(92, 305, 30)	1.019724	1.442533	0	NA	NA
local/data/dicom_small_2.gd	(91, 310, 31)-(94, 314, 27)	10.515873	240.839067	2.700013	180	44	#fdff7fffffffffffff03	1	10.515873	240.839067	(91, 310, 31)-(92, 305, 30)	0.988785	1.511983	0	NA	NA
local/data/dicom_small_2.gd	(92, 305, 30)-(95, 306, 28)	5.137422	108.023405	2.587089	87	26	#00a7ff	19	244.142670	2176.405977	(92, 305, 30)-(93, 297, 30)	0.747090	0.328201	2	3.79775973646	NA
local/data/dicom_small_2.gd	(88, 306, 24)-(95, 306, 28)	17.171131	322.299339	2.444305	216	34	#8c00ff	1	17.171131	322.299339	(92, 305, 30)-(95, 306, 28)	0.944809	3.342364	0	NA	NA
local/data/dicom_small_2.gd	(95, 306, 28)-(97, 308, 26)	4.195235	37.188385	1.679773	38	17	#1c00ff	18	221.834117	1746.083233	(92, 305, 30)-(95, 306, 28)	0.649291	0.816603	2	NA	NA
local/data/dicom_small_2.gd	(97, 308, 26)-(98, 309, 26)	1.673320	3.541751	0.820814	2	0	#4eff7fffffffffffffb2	9	123.636195	1020.024282	(95, 306, 28)-(97, 308, 26)	0.488646	0.398862	2	NA	NA
local/data/dicom_small_2.gd	(97, 310, 25)-(98, 309, 26)	2.097618	3.541751	0.733113	2	0	#00a8ff	4	58.212998	543.658775	(97, 308, 26)-(98, 309, 26)	0.893154	1.253566	2	NA	NA
local/data/dicom_small_2.gd	(93, 312, 25)-(97, 310, 25)	6.686205	93.856401	2.113816	62	9	#ffa07ffffffffffffea3	3	40.548600	361.258600	(97, 310, 25)-(98, 309, 26)	2.883343	3.187523	2	2.1193664365	NA
local/data/dicom_small_2.gd	(92, 313, 25)-(93, 312, 25)	1.673320	3.541751	0.820814	2	0	#005fff	2	23.739874	143.440915	(93, 312, 25)-(97, 310, 25)	0.388309	0.250265	2	NA	NA
local/data/dicom_small_2.gd	(82, 315, 27)-(92, 313, 25)	14.890246	86.772899	1.361966	63	14	#ff00d5	1	14.890246	86.772899	(92, 313, 25)-(93, 312, 25)	1.659287	8.898624	0	NA	NA
local/data/dicom_small_2.gd	(89, 317, 25)-(92, 313, 25)	7.176309	53.126265	1.535073	46	16	#ff0010	1	7.176309	53.126265	(92, 313, 25)-(93, 312, 25)	1.870185	4.288665	0	NA	NA
local/data/dicom_small_2.gd	(93, 312, 25)-(93, 317, 20)	10.122522	123.961284	1.974348	84	14	#fff57ffffffffffffef8	1	10.122522	123.961284	(93, 312, 25)-(97, 310, 25)	0.934021	1.513941	0	NA	NA
local/data/dicom_small_2.gd	(97, 310, 25)-(102, 314, 21)	15.566779	178.858424	1.912407	120	19	#ff6f7ffffffffffffe72	1	15.566779	178.858424	(97, 310, 25)-(98, 309, 26)	2.608612	7.421171	0	NA	NA
local/data/dicom_small_2.gd	(98, 309, 26)-(101, 313, 28)	7.176309	79.689397	1.880073	52	7	#00ff2f	5	63.749877	472.823756	(97, 308, 26)-(98, 309, 26)	2.290500	4.288665	2	NA	NA
local/data/dicom_small_2.gd	(100, 314, 28)-(101, 313, 28)	1.673320	3.541751	0.820814	2	0	#00a0ff	2	22.463067	182.400175	(98, 309, 26)-(101, 313, 28)	0.436586	0.233173	2	NA	NA
local/data/dicom_small_2.gd	(96, 317, 32)-(100, 314, 28)	8.024904	79.689397	1.777892	60	15	#ff0011	1	8.024904	79.689397	(100, 314, 28)-(101, 313, 28)	2.166012	4.795797	0	NA	NA
local/data/dicom_small_2.gd	(100, 314, 28)-(108, 317, 26)	12.764843	99.169027	1.572553	74	18	#ff907ffffffffffffe93	1	12.764843	99.169027	(100, 314, 28)-(101, 313, 28)	1.915847	7.628453	0	NA	NA
local/data/dicom_small_2.gd	(101, 313, 28)-(106, 308, 27)	9.639493	129.273911	2.066110	117	44	#3f00ff	3	34.110501	210.734183	(98, 309, 26)-(101, 313, 28)	1.098952	1.343238	2	1.0409699426	4.51679635058
local/data/dicom_small_2.gd	(106, 308, 27)-(108, 306, 26)	3.770938	19.479630	1.282303	11	0	#ffe37ffffffffffffee6	2	14.862461	60.209767	(101, 313, 28)-(106, 308, 27)	0.620637	0.391197	2	3.76048872631	NA
local/data/dicom_small_2.gd	(108, 306, 26)-(110, 301, 26)	6.896288	28.334008	1.143593	19	3	#ff004e	1	6.896288	28.334008	(106, 308, 27)-(108, 306, 26)	0.891827	1.828799	0	NA	NA
local/data/dicom_small_2.gd	(108, 306, 26)-(110, 308, 26)	4.195235	12.396128	0.969817	8	1	#6fff7fffffffffffff91	1	4.195235	12.396128	(106, 308, 27)-(108, 306, 26)	0.756309	1.112518	0	NA	NA
local/data/dicom_small_2.gd	(106, 308, 27)-(110, 314, 26)	9.608547	21.250506	0.839036	12	0	#46ff7fffffffffffffba	1	9.608547	21.250506	(101, 313, 28)-(106, 308, 27)	0.406095	0.996790	0	NA	NA
local/data/dicom_small_2.gd	(97, 308, 26)-(100, 305, 24)	6.686205	83.231148	1.990573	50	3	#00ffcd	9	94.002687	688.870565	(95, 306, 28)-(97, 308, 26)	1.185025	1.593761	2	NA	NA
local/data/dicom_small_2.gd	(100, 305, 24)-(102, 302, 20)	12.064656	177.087549	2.161532	107	7	#07ff7ffffffffffffff9	6	62.300553	481.678133	(97, 308, 26)-(100, 305, 24)	1.085884	1.804410	2	1.03635386369	0.4393233088
local/data/dicom_small_2.gd	(102, 302, 19)-(102, 302, 20)	1.264911	3.541751	0.944070	2	0	#5900ff	1	1.264911	3.541751	(100, 305, 24)-(102, 302, 20)	0.436760	0.104844	0	NA	NA
local/data/dicom_small_2.gd	(102, 302, 20)-(104, 300, 22)	4.195235	21.250506	1.269789	16	4	#9000ff	5	48.970986	301.048833	(100, 305, 24)-(102, 302, 20)	0.587449	0.347729	3	NA	NA
local/data/dicom_small_2.gd	(99, 296, 23)-(104, 300, 22)	9.149389	100.939903	1.873961	61	4	#ff0054	2	21.887417	150.524417	(102, 302, 20)-(104, 300, 22)	1.475805	2.180900	2	1.32755058796	2.02935635765
local/data/dicom_small_2.gd	(99, 293, 22)-(99, 296, 23)	5.078691	19.479630	1.104942	12	1	#00ffb7	1	5.078691	19.479630	(99, 296, 23)-(104, 300, 22)	0.589629	0.555085	0	NA	NA
local/data/dicom_small_2.gd	(99, 296, 23)-(102, 297, 27)	7.659337	30.104883	1.118531	25	8	#00c2ff	1	7.659337	30.104883	(99, 296, 23)-(104, 300, 22)	0.596881	0.837142	0	NA	NA
local/data/dicom_small_2.gd	(104, 300, 22)-(106, 301, 24)	3.829669	12.396128	1.015050	8	1	#00baff	2	13.921244	76.147646	(102, 302, 20)-(104, 300, 22)	0.799385	0.912861	2	NA	NA
local/data/dicom_small_2.gd	(105, 297, 26)-(106, 301, 24)	6.320638	46.042763	1.522738	32	6	#0037ff	1	6.320638	46.042763	(104, 300, 22)-(106, 301, 24)	1.500161	1.650440	0	NA	NA
local/data/dicom_small_2.gd	(106, 301, 24)-(108, 303, 23)	3.770938	17.708755	1.222628	13	3	#ff777ffffffffffffe7a	1	3.770938	17.708755	(104, 300, 22)-(106, 301, 24)	1.204500	0.984664	0	NA	NA
local/data/dicom_small_2.gd	(104, 300, 22)-(108, 301, 18)	8.967090	53.126265	1.373264	33	3	#ff00c9	1	8.967090	53.126265	(102, 302, 20)-(104, 300, 22)	1.081490	2.137446	0	NA	NA
local/data/dicom_small_2.gd	(100, 305, 24)-(102, 306, 22)	5.378451	53.126265	1.773173	37	7	#ffbe7ffffffffffffec1	3	25.015929	123.961284	(97, 308, 26)-(100, 305, 24)	0.890785	0.804410	2	2.07888259764	1.9424689127
local/data/dicom_small_2.gd	(102, 306, 22)-(104, 307, 23)	3.280834	24.792257	1.550926	15	1	#5fff7fffffffffffffa1	2	15.442242	60.209767	(100, 305, 24)-(102, 306, 22)	0.874661	0.609996	2	1.20072323147	NA
local/data/dicom_small_2.gd	(104, 307, 23)-(105, 306, 22)	2.097618	3.541751	0.733113	2	0	#ff00a9	1	2.097618	3.541751	(102, 306, 22)-(104, 307, 23)	0.472694	0.639355	0	NA	NA
local/data/dicom_small_2.gd	(104, 307, 23)-(109, 312, 23)	10.063791	31.875759	1.004094	25	7	#31ff7fffffffffffffcf	1	10.063791	31.875759	(102, 306, 22)-(104, 307, 23)	0.647416	3.067449	0	NA	NA
local/data/dicom_small_2.gd	(102, 306, 22)-(104, 308, 20)	4.195235	10.625253	0.897876	8	2	#00ffdc	1	4.195235	10.625253	(100, 305, 24)-(102, 306, 22)	0.506367	0.780008	0	NA	NA
local/data/dicom_small_2.gd	(93, 297, 30)-(94, 298, 28)	3.362529	17.708755	1.294750	14	4	#00f1ff	6	61.692988	407.301363	(93, 297, 30)-(96, 297, 33)	0.530062	0.647119	2	NA	NA
local/data/dicom_small_2.gd	(93, 297, 27)-(94, 298, 28)	2.097618	3.541751	0.733113	2	0	#fff87ffffffffffffefb	2	21.463119	120.419533	(93, 297, 30)-(94, 298, 28)	0.566220	0.623821	2	NA	NA
local/data/dicom_small_2.gd	(85, 294, 23)-(93, 297, 27)	13.862513	88.543774	1.425880	62	12	#ff00bd	1	13.862513	88.543774	(93, 297, 27)-(94, 298, 28)	1.944967	6.608694	0	NA	NA
local/data/dicom_small_2.gd	(91, 294, 25)-(93, 297, 27)	5.502989	28.334008	1.280206	21	5	#00ff44	1	5.502989	28.334008	(93, 297, 27)-(94, 298, 28)	1.746260	2.623447	0	NA	NA
local/data/dicom_small_2.gd	(94, 298, 28)-(96, 295, 25)	9.967038	173.545798	2.354231	111	13	#e0ff7fffffffffffff20	4	36.867340	269.173074	(93, 297, 30)-(94, 298, 28)	1.818289	2.964150	2	1.20705346719	1.07553146873
local/data/dicom_small_2.gd	(93, 293, 22)-(96, 295, 25)	5.927286	26.563132	1.194364	17	2	#00ffa3	2	16.867457	54.897140	(94, 298, 28)-(96, 295, 25)	0.507327	0.594689	2	2.29326408174	NA
local/data/dicom_small_2.gd	(91, 294, 21)-(93, 293, 22)	7.476069	21.250506	0.951203	15	3	#7a00ff	1	7.476069	21.250506	(93, 293, 22)-(96, 295, 25)	0.796409	1.261297	0	NA	NA
local/data/dicom_small_2.gd	(92, 292, 20)-(93, 293, 22)	3.464102	7.083502	0.806777	4	0	#00ceff	1	3.464102	7.083502	(93, 293, 22)-(96, 295, 25)	0.675487	0.584433	0	NA	NA
local/data/dicom_small_2.gd	(96, 295, 25)-(98, 292, 25)	4.529856	30.104883	1.454459	18	1	#acff7fffffffffffff54	2	10.032845	40.730136	(94, 298, 28)-(96, 295, 25)	0.617806	0.454484	2	1.1454181315	1.50526395329
local/data/dicom_small_2.gd	(97, 291, 25)-(98, 292, 25)	1.673320	3.541751	0.820814	2	0	#007aff	1	1.673320	3.541751	(96, 295, 25)-(98, 292, 25)	0.564343	0.369398	0	NA	NA
local/data/dicom_small_2.gd	(98, 292, 25)-(99, 290, 25)	3.829669	7.083502	0.767306	7	3	#5600ff	1	3.829669	7.083502	(96, 295, 25)-(98, 292, 25)	0.527554	0.845428	0	NA	NA
local/data/dicom_small_2.gd	(96, 297, 33)-(98, 297, 34)	3.770938	99.169027	2.893266	92	36	#00ff02	7	145.661114	2006.401930	(96, 297, 33)-(97, 291, 31)	0.860124	0.336421	2	NA	NA
local/data/dicom_small_2.gd	(98, 297, 34)-(106, 303, 28)	15.201213	201.879806	2.056044	172	58	#ff987ffffffffffffe9b	1	15.201213	201.879806	(96, 297, 33)-(98, 297, 34)	0.710631	4.031149	0	NA	NA
local/data/dicom_small_2.gd	(98, 297, 34)-(108, 303, 38)	18.267832	690.641441	3.469029	458	68	#b5ff7fffffffffffff4b	6	126.688964	1705.353097	(96, 297, 33)-(98, 297, 34)	1.199001	4.844374	2	1.57433679664	3.46056760641
local/data/dicom_small_2.gd	(108, 303, 38)-(111, 297, 49)	17.915134	267.402199	2.179704	159	8	#8aff7fffffffffffff76	3	51.830985	391.363483	(98, 297, 34)-(108, 303, 38)	0.628333	0.980693	2	1.14278882387	1.51173709256
local/data/dicom_small_2.gd	(111, 297, 49)-(112, 287, 56)	16.039570	47.813638	0.974102	27	0	#69ff7fffffffffffff97	1	16.039570	47.813638	(108, 303, 38)-(111, 297, 49)	0.446897	0.895308	0	NA	NA
local/data/dicom_small_2.gd	(111, 297, 49)-(113, 298, 52)	5.196152	31.875759	1.397380	18	0	#ff00cd	2	17.876281	76.147646	(108, 303, 38)-(111, 297, 49)	0.641087	0.290043	2	2.56828130236	NA
local/data/dicom_small_2.gd	(113, 298, 52)-(113, 301, 51)	4.954154	19.479630	1.118744	12	1	#ff6d7ffffffffffffe70	1	4.954154	19.479630	(111, 297, 49)-(113, 298, 52)	0.800601	0.953427	0	NA	NA
local/data/dicom_small_2.gd	(113, 298, 52)-(116, 298, 57)	7.725975	24.792257	1.010663	14	0	#80ff7fffffffffffff80	1	7.725975	24.792257	(111, 297, 49)-(113, 298, 52)	0.723256	1.486864	0	NA	NA
local/data/dicom_small_2.gd	(108, 303, 38)-(112, 308, 39)	8.300794	136.357413	2.286676	96	19	#4400ff	3	56.590147	623.348172	(98, 297, 34)-(108, 303, 38)	0.659169	0.454394	2	5.3242825971	NA
local/data/dicom_small_2.gd	(112, 308, 39)-(112, 317, 37)	14.680162	187.712802	2.017468	134	28	#ff0089	1	14.680162	187.712802	(108, 303, 38)-(112, 308, 39)	0.882271	1.768525	0	NA	NA
local/data/dicom_small_2.gd	(112, 308, 39)-(126, 316, 41)	21.334451	267.402199	1.997408	153	2	#ff0074	2	33.609191	299.277958	(108, 303, 38)-(112, 308, 39)	0.873499	2.570170	2	0.887552216086	0.532749104847
local/data/dicom_small_2.gd	(126, 316, 41)-(128, 317, 40)	3.280834	8.854377	0.926855	5	0	#ff3f7ffffffffffffe42	1	3.280834	8.854377	(112, 308, 39)-(126, 316, 41)	0.464029	0.153781	0	NA	NA
local/data/dicom_small_2.gd	(126, 316, 41)-(132, 313, 42)	8.993906	23.021381	0.902644	13	0	#0018ff	1	8.993906	23.021381	(112, 308, 39)-(126, 316, 41)	0.451908	0.421567	0	NA	NA
local/data/dicom_small_2.gd	(97, 291, 31)-(97, 294, 28)	5.927286	58.438891	1.771528	55	22	#fd00ff	1	5.927286	58.438891	(97, 291, 31)-(106, 287, 31)	0.578355	0.440430	0	NA	NA
local/data/dicom_small_2.gd	(106, 287, 31)-(112, 290, 31)	11.216061	177.087549	2.241811	113	13	#0016ff	1	11.216061	177.087549	(106, 287, 31)-(111, 283, 30)	1.020964	1.351203	0	NA	NA
local/data/dicom_small_2.gd	(111, 283, 30)-(120, 291, 30)	17.084616	88.543774	1.284403	59	9	#e6ff7fffffffffffff1a	1	17.084616	88.543774	(111, 283, 30)-(112, 282, 31)	1.751986	8.144771	0	NA	NA
local/data/dicom_small_2.gd	(112, 282, 31)-(114, 282, 31)	3.346640	24.792257	1.535602	16	2	#8400ff	2	21.124368	77.918522	(111, 276, 38)-(112, 282, 31)	0.514146	0.199101	2	1.53230471162	NA
local/data/dicom_small_2.gd	(114, 282, 31)-(117, 276, 31)	9.418203	26.563132	0.947503	16	1	#ffcb7ffffffffffffece	1	9.418203	26.563132	(112, 282, 31)-(114, 282, 31)	0.617024	2.814227	0	NA	NA
local/data/dicom_small_2.gd	(114, 282, 31)-(118, 278, 29)	8.359525	26.563132	1.005713	17	2	#1c00ff	1	8.359525	26.563132	(112, 282, 31)-(114, 282, 31)	0.654931	2.497886	0	NA	NA
local/data/dicom_small_3.gd	(102, 246, 29)-(103, 257, 38)	19.877146	2319.846891	6.095056	1509	199	#0081ff	54	994.751240	21866.770547	NA	NA	NA	2	2.15189936345	NA
local/data/dicom_small_3.gd	(100, 313, 30)-(103, 257, 38)	86.911428	6803.703631	4.991825	4480	638	#28ff7fffffffffffffd8	2	102.902505	7149.024352	(102, 246, 29)-(103, 257, 38)	0.818996	4.372430	2	1.06769979222	0.290399764712
local/data/dicom_small_3.gd	(96, 317, 26)-(100, 313, 30)	8.390471	203.650681	2.779552	162	47	#94ff7fffffffffffff6c	1	8.390471	203.650681	(100, 313, 30)-(103, 257, 38)	0.556821	0.096540	0	NA	NA
local/data/dicom_small_3.gd	(100, 313, 30)-(103, 317, 27)	7.600606	141.670039	2.435791	100	20	#9eff7fffffffffffff62	1	7.600606	141.670039	(100, 313, 30)-(103, 257, 38)	0.487956	0.087452	0	NA	NA
local/data/dicom_small_3.gd	(103, 257, 38)-(110, 263, 30)	16.415375	720.746324	3.738444	573	166	#ff717ffffffffffffe74	52	891.848735	14717.746195	(102, 246, 29)-(103, 257, 38)	0.613357	0.825842	2	NA	NA
local/data/dicom_small_3.gd	(105, 263, 20)-(110, 263, 30)	18.315636	1287.426481	4.730154	926	199	#0076ff	21	397.943997	8579.891748	(103, 257, 38)-(110, 263, 30)	1.265273	1.115761	2	1.54489721231	NA
local/data/dicom_small_3.gd	(105, 263, 20)-(106, 260, 16)	7.659337	219.588561	3.020886	211	87	#ff00e8	15	297.404659	6180.355459	(105, 263, 20)-(110, 263, 30)	0.638644	0.418186	2	NA	NA
local/data/dicom_small_3.gd	(105, 260, 14)-(106, 260, 16)	2.996962	26.563132	1.679671	25	10	#ff0076	13	248.817317	4896.470729	(105, 263, 20)-(106, 260, 16)	0.556019	0.391282	2	NA	NA
local/data/dicom_small_3.gd	(98, 267, 16)-(105, 260, 14)	14.228080	561.367530	3.543852	403	86	#f700ff	11	208.769747	3869.362945	(105, 260, 14)-(106, 260, 16)	2.109849	4.747501	2	3.82162281151	NA
local/data/dicom_small_3.gd	(96, 268, 15)-(98, 267, 16)	3.280834	69.064144	2.588566	58	19	#a200ff	10	179.437207	2813.921153	(98, 267, 16)-(105, 260, 14)	0.730439	0.230589	2	2.67755555366	NA
local/data/dicom_small_3.gd	(94, 268, 13)-(96, 268, 15)	3.464102	60.209767	2.352140	42	8	#d0ff7fffffffffffff30	1	3.464102	60.209767	(96, 268, 15)-(98, 267, 16)	0.908665	1.055860	0	NA	NA
local/data/dicom_small_3.gd	(95, 270, 17)-(96, 268, 15)	3.829669	26.563132	1.485881	19	4	#3b00ff	9	172.692272	2684.647242	(96, 268, 15)-(98, 267, 16)	0.574017	1.167285	2	NA	NA
local/data/dicom_small_3.gd	(78, 267, 21)-(95, 270, 17)	30.004943	1034.191286	3.312296	810	226	#0086ff	8	158.070841	2365.889654	(95, 270, 17)-(96, 268, 15)	2.229179	7.834867	2	1.46485732604	0.596586132414
local/data/dicom_small_3.gd	(76, 262, 20)-(78, 267, 21)	10.947246	171.774923	2.234871	106	9	#0003ff	5	88.583052	772.101714	(78, 267, 21)-(95, 270, 17)	0.674720	0.364848	2	2.84244431847	0.815849950775
local/data/dicom_small_3.gd	(73, 261, 21)-(76, 262, 20)	5.561719	76.147646	2.087607	50	7	#ffc67ffffffffffffec9	4	73.806137	582.618036	(76, 262, 20)-(78, 267, 21)	0.934106	0.508047	2	3.86387500919	NA
local/data/dicom_small_3.gd	(62, 258, 17)-(73, 261, 21)	18.260756	131.044786	1.511387	80	6	#00fff5	1	18.260756	131.044786	(73, 261, 21)-(76, 262, 20)	0.723980	3.283293	0	NA	NA
local/data/dicom_small_3.gd	(70, 256, 24)-(73, 261, 21)	8.783822	100.939903	1.912559	60	3	#2900ff	3	49.983661	375.425604	(73, 261, 21)-(76, 262, 20)	0.916149	1.579336	2	3.17824383975	NA
local/data/dicom_small_3.gd	(57, 253, 34)-(70, 256, 24)	26.029573	191.254553	1.529317	112	4	#ff157ffffffffffffe18	1	26.029573	191.254553	(70, 256, 24)-(73, 261, 21)	0.799618	2.963354	0	NA	NA
local/data/dicom_small_3.gd	(67, 250, 24)-(70, 256, 24)	9.667278	72.605895	1.546176	41	0	#ff0010	2	15.170266	83.231148	(70, 256, 24)-(73, 261, 21)	0.808433	1.100578	2	1.00060027897	0.545917065864
local/data/dicom_small_3.gd	(66, 248, 23)-(67, 250, 24)	3.405371	7.083502	0.813705	4	0	#00ffb3	1	3.405371	7.083502	(67, 250, 24)-(70, 256, 24)	0.526269	0.352257	0	NA	NA
local/data/dicom_small_3.gd	(66, 249, 25)-(67, 250, 24)	2.097618	3.541751	0.733113	2	0	#4cff7fffffffffffffb4	1	2.097618	3.541751	(67, 250, 24)-(70, 256, 24)	0.474146	0.216981	0	NA	NA
local/data/dicom_small_3.gd	(76, 262, 20)-(77, 260, 18)	3.829669	17.708755	1.213217	11	1	#00a5ff	1	3.829669	17.708755	(76, 262, 20)-(78, 267, 21)	0.542858	0.349829	0	NA	NA
local/data/dicom_small_3.gd	(77, 272, 20)-(78, 267, 21)	7.928151	88.543774	1.885463	70	20	#00ff97	3	39.482846	559.596655	(78, 267, 21)-(95, 270, 17)	0.569232	0.264228	2	NA	NA
local/data/dicom_small_3.gd	(73, 276, 19)-(77, 272, 20)	7.117578	79.689397	1.887814	63	18	#00c8ff	2	17.267884	113.336031	(77, 272, 20)-(78, 267, 21)	1.001247	0.897760	2	1.072153861	2.07981194949
local/data/dicom_small_3.gd	(70, 275, 20)-(73, 276, 19)	5.561719	24.792257	1.191183	29	15	#69ff7fffffffffffff97	1	5.561719	24.792257	(73, 276, 19)-(77, 272, 20)	0.630985	0.781406	0	NA	NA
local/data/dicom_small_3.gd	(70, 277, 18)-(73, 276, 19)	4.588587	8.854377	0.783727	5	0	#ff0068	1	4.588587	8.854377	(73, 276, 19)-(77, 272, 20)	0.415150	0.644684	0	NA	NA
local/data/dicom_small_3.gd	(77, 272, 20)-(80, 278, 19)	14.286811	357.716849	2.823106	321	119	#7dff7fffffffffffff83	1	14.286811	357.716849	(77, 272, 20)-(78, 267, 21)	1.497301	1.802036	0	NA	NA
local/data/dicom_small_3.gd	(93, 277, 18)-(95, 270, 17)	10.791763	292.194456	2.935721	234	69	#00ff46	1	10.791763	292.194456	(95, 270, 17)-(96, 268, 15)	1.975744	2.817937	0	NA	NA
local/data/dicom_small_3.gd	(98, 267, 16)-(103, 273, 13)	15.104460	494.074262	3.226774	350	71	#ff0066	1	15.104460	494.074262	(98, 267, 16)-(105, 260, 14)	0.910527	1.061595	0	NA	NA
local/data/dicom_small_3.gd	(105, 260, 14)-(106, 263, 9)	9.756955	361.258600	3.433025	256	52	#00feff	2	37.050608	1000.544652	(105, 260, 14)-(106, 260, 16)	2.043868	3.255615	2	3.07713479824	NA
local/data/dicom_small_3.gd	(104, 264, 4)-(106, 263, 9)	15.104460	334.695468	2.655812	233	44	#19ff7fffffffffffffe7	1	15.104460	334.695468	(105, 260, 14)-(106, 263, 9)	0.773607	1.548071	0	NA	NA
local/data/dicom_small_3.gd	(104, 270, 7)-(106, 263, 9)	12.189193	304.590584	2.820303	215	43	#8900ff	1	12.189193	304.590584	(105, 260, 14)-(106, 263, 9)	0.821521	1.249283	0	NA	NA
local/data/dicom_small_3.gd	(106, 260, 16)-(112, 258, 6)	18.790682	690.641441	3.420425	494	104	#b700ff	2	40.928005	1064.296169	(105, 263, 20)-(106, 260, 16)	1.132259	2.453304	2	1.82807068806	1.3180799821
local/data/dicom_small_3.gd	(112, 258, 0)-(112, 258, 6)	9.458025	185.941926	2.501575	127	22	#ff001b	1	9.458025	185.941926	(106, 260, 16)-(112, 258, 6)	0.731364	0.503336	0	NA	NA
local/data/dicom_small_3.gd	(112, 258, 6)-(117, 263, 4)	12.679297	187.712802	2.170823	129	23	#0073ff	1	12.679297	187.712802	(106, 260, 16)-(112, 258, 6)	0.634665	0.674765	0	NA	NA
local/data/dicom_small_3.gd	(105, 263, 20)-(111, 270, 12)	19.848530	568.451032	3.019308	420	99	#b4ff7fffffffffffff4c	6	82.223703	1112.109808	(105, 263, 20)-(110, 263, 30)	0.638311	1.083693	3	1.50048495661	1.36136397705
local/data/dicom_small_3.gd	(110, 273, 4)-(111, 270, 12)	14.485967	106.252529	1.527992	88	28	#ed00ff	1	14.485967	106.252529	(105, 263, 20)-(111, 270, 12)	0.506073	0.729826	0	NA	NA
local/data/dicom_small_3.gd	(111, 270, 12)-(113, 268, 11)	3.770938	26.563132	1.497408	17	2	#ff00e7	4	40.837434	398.446985	(105, 263, 20)-(111, 270, 12)	0.495944	0.189986	2	NA	NA
local/data/dicom_small_3.gd	(113, 268, 8)-(113, 268, 11)	5.460146	53.126265	1.759858	40	10	#ffe07ffffffffffffee3	2	16.034750	120.419533	(111, 270, 12)-(113, 268, 11)	1.175270	1.447955	2	3.3367181726	24.0325261559
local/data/dicom_small_3.gd	(112, 266, 5)-(113, 268, 8)	5.196152	26.563132	1.275627	23	8	#00bdff	1	5.196152	26.563132	(113, 268, 8)-(113, 268, 11)	0.724847	0.951651	0	NA	NA
local/data/dicom_small_3.gd	(113, 268, 8)-(115, 271, 6)	5.378451	40.730136	1.552581	31	8	#00e9ff	1	5.378451	40.730136	(113, 268, 8)-(113, 268, 11)	0.882220	0.985038	0	NA	NA
local/data/dicom_small_3.gd	(113, 268, 11)-(114, 266, 11)	2.856536	21.250506	1.538827	12	0	#ff607ffffffffffffe63	2	21.031746	251.464320	(111, 270, 12)-(113, 268, 11)	1.027661	0.757513	2	NA	NA
local/data/dicom_small_3.gd	(113, 261, 17)-(114, 266, 11)	11.123439	157.607919	2.123707	126	37	#ad00ff	1	11.123439	157.607919	(113, 268, 11)-(114, 266, 11)	1.380081	3.894031	0	NA	NA
local/data/dicom_small_3.gd	(114, 266, 11)-(118, 269, 11)	7.051771	72.605895	1.810347	57	16	#00ff35	1	7.051771	72.605895	(113, 268, 11)-(114, 266, 11)	1.176446	2.468644	0	NA	NA
local/data/dicom_small_3.gd	(111, 270, 12)-(115, 273, 10)	7.051771	38.959261	1.326115	33	11	#2dff7fffffffffffffd3	1	7.051771	38.959261	(105, 263, 20)-(111, 270, 12)	0.439212	0.355279	0	NA	NA
local/data/dicom_small_3.gd	(110, 263, 30)-(112, 265, 30)	3.346640	30.104883	1.692151	26	9	#0031ff	31	477.489363	5417.108123	(103, 257, 38)-(110, 263, 30)	0.452635	0.203872	2	NA	NA
local/data/dicom_small_3.gd	(109, 270, 26)-(112, 265, 30)	9.208120	416.155740	3.792866	303	68	#76ff7fffffffffffff8a	1	9.208120	416.155740	(110, 263, 30)-(112, 265, 30)	2.241447	2.751452	0	NA	NA
local/data/dicom_small_3.gd	(112, 265, 30)-(116, 267, 33)	7.966173	308.132335	3.508883	273	99	#00d4ff	30	464.934603	4970.847500	(110, 263, 30)-(112, 265, 30)	2.073623	2.380350	2	NA	NA
local/data/dicom_small_3.gd	(116, 267, 33)-(117, 266, 32)	2.097618	3.541751	0.733113	2	0	#ff087ffffffffffffe0b	8	132.233900	1393.679010	(112, 265, 30)-(116, 267, 33)	0.208931	0.263316	2	NA	NA
local/data/dicom_small_3.gd	(117, 266, 32)-(120, 265, 29)	6.379368	230.213814	3.389237	186	56	#00d6ff	5	90.419483	1073.150547	(116, 267, 33)-(117, 266, 32)	4.623076	3.041245	2	2.93956579053	NA
local/data/dicom_small_3.gd	(120, 265, 29)-(125, 260, 27)	9.908307	255.006071	2.862204	179	35	#ff8b7ffffffffffffe8e	3	57.837055	483.449009	(117, 266, 32)-(120, 265, 29)	0.844498	1.553180	2	0.948574739943	NA
local/data/dicom_small_3.gd	(122, 241, 33)-(125, 260, 27)	29.080304	102.710778	1.060312	63	5	#ffa47ffffffffffffea7	1	29.080304	102.710778	(120, 265, 29)-(125, 260, 27)	0.370453	2.934942	0	NA	NA
local/data/dicom_small_3.gd	(125, 260, 27)-(127, 258, 24)	5.460146	49.584514	1.700184	31	3	#00ffdd	2	18.848444	125.732160	(120, 265, 29)-(125, 260, 27)	0.594012	0.551068	2	2.33304235151	NA
local/data/dicom_small_3.gd	(127, 258, 24)-(128, 253, 20)	9.193062	63.751518	1.485731	36	0	#0051ff	1	9.193062	63.751518	(125, 260, 27)-(127, 258, 24)	0.873865	1.683666	0	NA	NA
local/data/dicom_small_3.gd	(127, 258, 24)-(129, 258, 26)	4.195235	12.396128	0.969817	7	0	#8400ff	1	4.195235	12.396128	(125, 260, 27)-(127, 258, 24)	0.570419	0.768338	0	NA	NA
local/data/dicom_small_3.gd	(120, 265, 29)-(129, 268, 25)	15.045729	286.881829	2.463599	191	29	#1c00ff	2	26.203059	359.487724	(117, 266, 32)-(120, 265, 29)	0.726889	2.358498	2	0.994482848719	0.680138243138
local/data/dicom_small_3.gd	(129, 268, 25)-(131, 266, 25)	3.346640	7.083502	0.820814	5	1	#ffcb7ffffffffffffece	1	3.346640	7.083502	(120, 265, 29)-(129, 268, 25)	0.333177	0.222431	0	NA	NA
local/data/dicom_small_3.gd	(129, 268, 25)-(132, 273, 24)	7.810690	65.522393	1.634087	40	3	#e6ff7fffffffffffff1a	1	7.810690	65.522393	(120, 265, 29)-(129, 268, 25)	0.663293	0.519130	0	NA	NA
local/data/dicom_small_3.gd	(117, 266, 32)-(123, 260, 38)	13.403355	219.588561	2.283616	175	51	#0016ff	3	39.716800	316.986713	(116, 267, 33)-(117, 266, 32)	3.114958	6.389799	2	1.09804650733	1.10637359002
local/data/dicom_small_3.gd	(123, 253, 41)-(123, 260, 38)	10.660150	61.980642	1.360415	35	0	#00ff02	2	22.849343	85.002024	(117, 266, 32)-(123, 260, 38)	0.595728	0.795334	2	1.18141040494	1.2484818015
local/data/dicom_small_3.gd	(120, 249, 41)-(123, 253, 41)	7.176309	15.937879	0.840794	10	1	#ff987ffffffffffffe9b	1	7.176309	15.937879	(123, 253, 41)-(123, 260, 38)	0.618042	0.673190	0	NA	NA
local/data/dicom_small_3.gd	(123, 253, 41)-(125, 251, 43)	5.012884	7.083502	0.670664	4	0	#b5ff7fffffffffffff4b	1	5.012884	7.083502	(123, 253, 41)-(123, 260, 38)	0.492985	0.470245	0	NA	NA
local/data/dicom_small_3.gd	(123, 260, 38)-(125, 260, 38)	3.464102	12.396128	1.067266	7	0	#8aff7fffffffffffff76	1	3.464102	12.396128	(117, 266, 32)-(123, 260, 38)	0.467358	0.258450	0	NA	NA
local/data/dicom_small_3.gd	(116, 267, 33)-(120, 274, 38)	12.613491	630.431674	3.988655	397	41	#69ff7fffffffffffff97	22	324.734529	3269.036154	(112, 265, 30)-(116, 267, 33)	1.136731	1.583381	2	1.3258780346	NA
local/data/dicom_small_3.gd	(120, 274, 38)-(120, 274, 39)	1.264911	3.541751	0.944070	2	0	#ff00cd	3	38.646150	201.879806	(116, 267, 33)-(120, 274, 38)	0.236689	0.100282	2	NA	NA
local/data/dicom_small_3.gd	(115, 281, 42)-(120, 274, 39)	12.130462	86.772899	1.508962	64	15	#80ff7fffffffffffff80	1	12.130462	86.772899	(120, 274, 38)-(120, 274, 39)	1.598359	9.589972	0	NA	NA
local/data/dicom_small_3.gd	(120, 274, 39)-(122, 275, 42)	5.094580	60.209767	1.939565	41	7	#ff6d7ffffffffffffe70	2	25.250777	111.565156	(120, 274, 38)-(120, 274, 39)	2.054472	4.027619	2	0.800778168385	NA
local/data/dicom_small_3.gd	(121, 268, 50)-(122, 275, 42)	15.202044	44.271887	0.962804	25	0	#4400ff	1	15.202044	44.271887	(120, 274, 39)-(122, 275, 42)	0.496402	2.983964	0	NA	NA
local/data/dicom_small_3.gd	(122, 275, 42)-(125, 277, 43)	4.954154	7.083502	0.674628	4	0	#ff0089	1	4.954154	7.083502	(120, 274, 39)-(122, 275, 42)	0.347824	0.972436	0	NA	NA
local/data/dicom_small_3.gd	(120, 274, 38)-(125, 284, 37)	14.706978	577.305410	3.534811	344	18	#ff0074	19	273.474889	2436.724674	(116, 267, 33)-(120, 274, 38)	0.886216	1.165972	2	0.932494751518	0.619960076334
local/data/dicom_small_3.gd	(122, 287, 39)-(125, 284, 37)	5.868555	58.438891	1.780371	37	4	#0018ff	15	181.550576	1241.383718	(120, 274, 38)-(125, 284, 37)	0.503668	0.399032	3	NA	NA
local/data/dicom_small_3.gd	(118, 293, 34)-(122, 287, 39)	12.372461	141.670039	1.909132	85	5	#ff006e	12	137.996201	1009.399029	(122, 287, 39)-(125, 284, 37)	1.072323	2.108263	2	1.53760438438	0.778132990895
local/data/dicom_small_3.gd	(118, 293, 30)-(118, 293, 34)	5.993924	38.959261	1.438384	23	1	#ff00b5	11	121.428504	855.332862	(118, 293, 34)-(122, 287, 39)	0.753423	0.484457	3	NA	NA
local/data/dicom_small_3.gd	(112, 291, 30)-(118, 293, 30)	9.908307	136.357413	2.092978	105	28	#ff00aa	4	42.097383	440.947997	(118, 293, 30)-(118, 293, 34)	1.455090	1.653059	2	0.715066537619	0.525139491813
local/data/dicom_small_3.gd	(111, 292, 30)-(112, 291, 30)	1.673320	3.541751	0.820814	2	0	#ff0029	3	28.359407	297.507082	(112, 291, 30)-(118, 293, 30)	0.392175	0.168881	2	NA	NA
local/data/dicom_small_3.gd	(108, 293, 27)-(111, 292, 30)	5.561719	33.646634	1.387686	32	13	#00ffbe	1	5.561719	33.646634	(111, 292, 30)-(112, 291, 30)	1.690623	3.323763	0	NA	NA
local/data/dicom_small_3.gd	(109, 284, 28)-(111, 292, 30)	14.072597	231.984689	2.290697	1082	951	#c0ff7fffffffffffff40	2	21.124368	260.318697	(111, 292, 30)-(112, 291, 30)	2.790764	8.409985	2	0.92397791988	0.500356493176
local/data/dicom_small_3.gd	(107, 283, 27)-(109, 284, 28)	3.280834	7.083502	0.829005	4	0	#0010ff	1	3.280834	7.083502	(109, 284, 28)-(111, 292, 30)	0.361901	0.233136	0	NA	NA
local/data/dicom_small_3.gd	(107, 284, 29)-(109, 284, 28)	3.770938	21.250506	1.339322	15	3	#ff007a	1	3.770938	21.250506	(109, 284, 28)-(111, 292, 30)	0.584679	0.267963	0	NA	NA
local/data/dicom_small_3.gd	(112, 291, 30)-(113, 289, 32)	3.829669	7.083502	0.767306	4	0	#00ff9f	1	3.829669	7.083502	(112, 291, 30)-(118, 293, 30)	0.366610	0.386511	0	NA	NA
local/data/dicom_small_3.gd	(117, 294, 29)-(118, 293, 30)	2.097618	3.541751	0.733113	2	0	#ff000e	6	67.044344	341.778970	(118, 293, 30)-(118, 293, 34)	0.509678	0.349957	2	NA	NA
local/data/dicom_small_3.gd	(113, 293, 27)-(117, 294, 29)	7.176309	58.438891	1.609999	45	12	#2600ff	1	7.176309	58.438891	(117, 294, 29)-(118, 293, 30)	2.196113	3.421171	0	NA	NA
local/data/dicom_small_3.gd	(117, 294, 29)-(120, 297, 30)	5.444258	31.875759	1.365168	20	2	#00ff20	5	57.770418	279.798327	(117, 294, 29)-(118, 293, 30)	1.862152	2.595448	2	5.31500503714	NA
local/data/dicom_small_3.gd	(120, 297, 30)-(122, 297, 27)	7.235039	26.563132	1.081046	17	2	#ff217ffffffffffffe24	1	7.235039	26.563132	(117, 294, 29)-(120, 297, 30)	0.791878	1.328930	0	NA	NA
local/data/dicom_small_3.gd	(120, 297, 30)-(122, 300, 30)	5.502989	28.334008	1.280206	17	1	#00d6ff	4	45.091121	221.359436	(117, 294, 29)-(120, 297, 30)	0.937764	1.010788	2	NA	NA
local/data/dicom_small_3.gd	(122, 300, 30)-(122, 305, 29)	7.320586	31.875759	1.177287	21	3	#00ff98	3	30.438743	139.899164	(120, 297, 30)-(122, 300, 30)	0.919608	1.330293	2	2.11490414845	NA
local/data/dicom_small_3.gd	(122, 305, 29)-(122, 310, 29)	7.869420	19.479630	0.887655	11	0	#8600ff	2	21.386107	104.481654	(122, 300, 30)-(122, 305, 29)	0.753983	1.074971	2	NA	NA
local/data/dicom_small_3.gd	(122, 310, 29)-(124, 309, 30)	3.280834	7.083502	0.829005	4	0	#005dff	1	3.280834	7.083502	(122, 305, 29)-(122, 310, 29)	0.933927	0.416909	0	NA	NA
local/data/dicom_small_3.gd	(122, 310, 29)-(124, 317, 31)	10.235852	77.918522	1.556623	45	1	#ff0066	1	10.235852	77.918522	(122, 305, 29)-(122, 310, 29)	1.753636	1.300712	0	NA	NA
local/data/dicom_small_3.gd	(122, 305, 29)-(123, 305, 28)	1.732051	3.541751	0.806777	2	0	#ffb27ffffffffffffeb5	1	1.732051	3.541751	(122, 300, 30)-(122, 305, 29)	0.685285	0.236600	0	NA	NA
local/data/dicom_small_3.gd	(122, 300, 30)-(126, 305, 31)	9.149389	53.126265	1.359514	36	6	#0091ff	1	9.149389	53.126265	(120, 297, 30)-(122, 300, 30)	1.061950	1.662622	0	NA	NA
local/data/dicom_small_3.gd	(118, 293, 30)-(121, 294, 27)	6.292853	33.646634	1.304584	24	5	#00ff04	1	6.292853	33.646634	(118, 293, 30)-(118, 293, 34)	0.906979	1.049872	0	NA	NA
local/data/dicom_small_3.gd	(118, 293, 34)-(118, 295, 34)	4.195235	12.396128	0.969817	9	2	#ff00cd	1	4.195235	12.396128	(118, 293, 34)-(122, 287, 39)	0.507989	0.339078	0	NA	NA
local/data/dicom_small_3.gd	(119, 285, 43)-(122, 287, 39)	7.192197	42.501012	1.371494	24	0	#ff3f7ffffffffffffe42	2	24.818572	139.899164	(122, 287, 39)-(125, 284, 37)	0.770342	1.225548	2	NA	NA
local/data/dicom_small_3.gd	(116, 284, 44)-(119, 285, 43)	4.588587	15.937879	1.051480	12	3	#2c00ff	1	4.588587	15.937879	(119, 285, 43)-(122, 287, 39)	0.766667	0.637995	0	NA	NA
local/data/dicom_small_3.gd	(119, 285, 43)-(123, 278, 49)	13.037788	81.460273	1.410250	46	0	#ff307ffffffffffffe33	1	13.037788	81.460273	(119, 285, 43)-(122, 287, 39)	1.028258	1.812768	0	NA	NA
local/data/dicom_small_3.gd	(122, 287, 39)-(130, 288, 43)	12.867247	33.646634	0.912332	19	0	#00c4ff	1	12.867247	33.646634	(122, 287, 39)-(125, 284, 37)	0.512440	2.192575	0	NA	NA
local/data/dicom_small_3.gd	(125, 284, 37)-(126, 286, 37)	3.829669	30.104883	1.581841	17	0	#00ff25	4	77.217335	618.035546	(120, 274, 38)-(125, 284, 37)	0.447504	0.260398	2	NA	NA
local/data/dicom_small_3.gd	(125, 292, 37)-(126, 286, 37)	8.569608	123.961284	2.145792	70	0	#00ffb2	3	55.878753	432.093619	(125, 284, 37)-(126, 286, 37)	1.356515	2.237689	2	2.04514749447	NA
local/data/dicom_small_3.gd	(123, 301, 36)-(125, 292, 37)	13.033658	141.670039	1.860077	84	4	#00ffdf	2	44.028311	295.736207	(125, 292, 37)-(126, 286, 37)	0.866849	1.520916	2	1.47393540531	NA
local/data/dicom_small_3.gd	(117, 317, 34)-(123, 301, 36)	24.791477	134.586537	1.314543	79	3	#ff0075	1	24.791477	134.586537	(123, 301, 36)-(125, 292, 37)	0.706714	1.902112	0	NA	NA
local/data/dicom_small_3.gd	(123, 301, 36)-(126, 305, 36)	6.203176	19.479630	0.999789	12	1	#bbff7fffffffffffff45	1	6.203176	19.479630	(123, 301, 36)-(125, 292, 37)	0.537499	0.475935	0	NA	NA
local/data/dicom_small_3.gd	(125, 292, 37)-(127, 293, 38)	3.280834	12.396128	1.096670	7	0	#90ff7fffffffffffff70	1	3.280834	12.396128	(125, 292, 37)-(126, 286, 37)	0.511079	0.382845	0	NA	NA
local/data/dicom_small_3.gd	(126, 286, 37)-(132, 295, 32)	17.508914	155.837043	1.683181	105	17	#ff0097	1	17.508914	155.837043	(125, 284, 37)-(126, 286, 37)	1.064064	4.571914	0	NA	NA
local/data/dicom_small_4.gd	(109, 292, 47)-(111, 273, 48)	25.838950	2603.186970	5.662919	1655	185	#00ff96	154	3857.143690	59694.441882	NA	NA	NA	2	1.66489165298	0.62558135029
local/data/dicom_small_4.gd	(110, 267, 47)-(111, 273, 48)	9.842501	518.866518	4.096379	446	153	#b700ff	153	3849.849920	59437.664936	(109, 292, 47)-(111, 273, 48)	0.723369	0.380917	2	NA	NA
local/data/dicom_small_4.gd	(110, 254, 38)-(110, 267, 47)	22.624202	2220.677864	5.589606	1612	358	#ffb47ffffffffffffeb7	151	3822.649858	58414.098903	(110, 267, 47)-(111, 273, 48)	1.364524	2.298623	2	2.84486764863	0.850700905726
local/data/dicom_small_4.gd	(106, 252, 32)-(110, 254, 38)	11.021866	749.080332	4.651165	610	187	#ff00f9	150	3790.999835	55722.368159	(110, 254, 38)-(110, 267, 47)	0.832110	0.487171	2	0.627184286346	NA
local/data/dicom_small_4.gd	(105, 253, 31)-(106, 252, 32)	2.097618	3.541751	0.733113	2	0	#00f1ff	142	3252.058997	50647.039005	(106, 252, 32)-(110, 254, 38)	0.157619	0.190314	2	NA	NA
local/data/dicom_small_4.gd	(103, 258, 27)-(105, 253, 31)	10.414300	752.622083	4.796213	599	174	#0037ff	130	2805.503113	46970.701489	(105, 253, 31)-(106, 252, 32)	6.542257	4.964823	2	NA	NA
local/data/dicom_small_4.gd	(91, 273, 19)-(103, 258, 27)	29.070801	2725.377379	5.462732	2134	595	#ff717ffffffffffffe74	115	2118.330389	39437.397155	(103, 258, 27)-(105, 253, 31)	1.138968	2.791431	2	1.69655187598	0.745619932755
local/data/dicom_small_4.gd	(84, 272, 23)-(91, 273, 19)	12.554760	566.680157	3.790442	479	159	#0076ff	1	12.554760	566.680157	(91, 273, 19)-(103, 258, 27)	0.693873	0.431868	0	NA	NA
local/data/dicom_small_4.gd	(90, 280, 20)-(91, 273, 19)	10.419120	393.134359	3.465613	318	96	#ff00e8	114	2076.704828	36145.339620	(91, 273, 19)-(103, 258, 27)	0.634410	0.358405	2	1.11282365899	NA
local/data/dicom_small_4.gd	(83, 280, 19)-(90, 280, 20)	12.496029	285.110954	2.694921	194	33	#ff0076	1	12.496029	285.110954	(90, 280, 20)-(91, 273, 19)	0.777617	1.199336	0	NA	NA
local/data/dicom_small_4.gd	(90, 280, 20)-(90, 281, 20)	1.183216	3.541751	0.976117	2	0	#00feff	113	2053.789678	35467.094308	(90, 280, 20)-(91, 273, 19)	0.281658	0.113562	2	NA	NA
local/data/dicom_small_4.gd	(86, 286, 17)-(90, 281, 20)	9.149389	159.378794	2.354747	116	26	#19ff7fffffffffffffe7	1	9.149389	159.378794	(90, 280, 20)-(90, 281, 20)	2.412361	7.732645	0	NA	NA
local/data/dicom_small_4.gd	(89, 283, 23)-(90, 281, 20)	5.927286	196.567179	3.249022	176	65	#8900ff	112	2043.457073	35304.173763	(90, 280, 20)-(90, 281, 20)	3.328515	5.009471	2	NA	NA
local/data/dicom_small_4.gd	(86, 278, 27)-(89, 283, 23)	11.854572	228.442938	2.476686	196	67	#f700ff	1	11.854572	228.442938	(89, 283, 23)-(90, 281, 20)	0.762287	2.000000	0	NA	NA
local/data/dicom_small_4.gd	(89, 283, 23)-(92, 290, 24)	12.130462	433.864495	3.374143	305	60	#a200ff	111	2025.675215	34879.163645	(89, 283, 23)-(90, 281, 20)	1.038510	2.046546	2	1.60336393427	0.835929161032
local/data/dicom_small_4.gd	(89, 293, 22)-(92, 290, 24)	5.868555	95.627276	2.277458	65	11	#d0ff7fffffffffffff30	109	1989.150477	33735.178079	(89, 283, 23)-(92, 290, 24)	0.674974	0.483787	2	NA	NA
local/data/dicom_small_4.gd	(83, 289, 22)-(89, 293, 22)	11.005977	262.089572	2.753187	183	35	#3b00ff	1	11.005977	262.089572	(89, 293, 22)-(92, 290, 24)	1.208886	1.875415	0	NA	NA
local/data/dicom_small_4.gd	(89, 293, 22)-(95, 304, 24)	23.039687	979.294146	3.678268	653	100	#0086ff	108	1972.275945	33377.461230	(89, 293, 22)-(92, 290, 24)	1.615076	3.925955	2	0.686619685396	0.316490294329
local/data/dicom_small_4.gd	(94, 305, 24)-(95, 304, 24)	1.673320	3.541751	0.820814	2	0	#0003ff	2	26.872442	846.478484	(89, 293, 22)-(95, 304, 24)	0.223152	0.072628	2	NA	NA
local/data/dicom_small_4.gd	(90, 306, 18)-(94, 305, 24)	14.741980	435.635370	3.066964	314	68	#ffc67ffffffffffffec9	1	14.741980	435.635370	(94, 305, 24)-(95, 304, 24)	3.736493	8.810018	0	NA	NA
local/data/dicom_small_4.gd	(90, 311, 25)-(94, 305, 24)	10.457142	407.301363	3.521085	291	61	#00fff5	1	10.457142	407.301363	(94, 305, 24)-(95, 304, 24)	4.289749	6.249338	0	NA	NA
local/data/dicom_small_4.gd	(95, 304, 24)-(97, 304, 23)	3.770938	44.271887	1.933145	47	22	#2900ff	106	1922.363816	31551.688600	(89, 293, 22)-(95, 304, 24)	0.525558	0.163671	2	NA	NA
local/data/dicom_small_4.gd	(97, 304, 23)-(98, 304, 22)	1.732051	3.541751	0.806777	2	0	#ff0010	4	51.755990	975.752395	(95, 304, 24)-(97, 304, 23)	0.417339	0.459316	2	NA	NA
local/data/dicom_small_4.gd	(98, 304, 22)-(100, 302, 22)	3.346640	30.104883	1.692151	22	5	#00ffb3	3	37.328753	630.431674	(97, 304, 23)-(98, 304, 22)	2.097419	1.932184	2	NA	NA
local/data/dicom_small_4.gd	(100, 302, 22)-(102, 302, 24)	4.195235	38.959261	1.719302	28	6	#00a5ff	2	22.334679	361.258600	(98, 304, 22)-(100, 302, 22)	1.016046	1.253566	2	NA	NA
local/data/dicom_small_4.gd	(101, 301, 27)-(102, 302, 24)	4.729013	37.188385	1.582135	30	9	#00ff97	1	4.729013	37.188385	(100, 302, 22)-(102, 302, 24)	0.920219	1.127234	0	NA	NA
local/data/dicom_small_4.gd	(102, 302, 24)-(109, 307, 20)	13.410431	285.110954	2.601421	195	34	#00c8ff	1	13.410431	285.110954	(100, 302, 22)-(102, 302, 24)	1.513068	3.196586	0	NA	NA
local/data/dicom_small_4.gd	(100, 302, 22)-(107, 300, 21)	11.647434	239.068191	2.556059	168	33	#ff157ffffffffffffe18	1	11.647434	239.068191	(98, 304, 22)-(100, 302, 22)	1.510539	3.480337	0	NA	NA
local/data/dicom_small_4.gd	(98, 304, 22)-(101, 307, 16)	12.695186	341.778970	2.927374	261	68	#4cff7fffffffffffffb4	1	12.695186	341.778970	(97, 304, 23)-(98, 304, 22)	3.628478	7.329569	0	NA	NA
local/data/dicom_small_4.gd	(97, 304, 23)-(101, 313, 23)	15.411296	455.115001	3.065957	296	39	#69ff7fffffffffffff97	102	1866.836889	30531.664318	(95, 304, 24)-(97, 304, 23)	1.585994	4.086860	3	NA	4.22034064517
local/data/dicom_small_4.gd	(94, 314, 18)-(101, 313, 23)	14.045781	394.905234	2.991566	282	59	#ff0068	1	14.045781	394.905234	(97, 304, 23)-(101, 313, 23)	0.975736	0.911395	0	NA	NA
local/data/dicom_small_4.gd	(101, 313, 23)-(103, 313, 31)	11.784702	426.780993	3.395223	283	42	#ffe07ffffffffffffee3	96	1775.707988	28946.730755	(97, 304, 23)-(101, 313, 23)	1.107394	0.764679	2	NA	NA
local/data/dicom_small_4.gd	(101, 307, 33)-(103, 313, 31)	13.379485	656.994807	3.953542	503	132	#00bdff	92	1669.302044	25610.401332	(101, 313, 23)-(103, 313, 31)	1.164442	1.135327	2	NA	NA
local/data/dicom_small_4.gd	(89, 313, 34)-(101, 307, 33)	19.074275	1248.467220	4.564462	848	143	#00e9ff	20	346.145573	4758.342441	(101, 307, 33)-(103, 313, 31)	1.154525	1.425636	2	1.03289503788	0.597436531419
local/data/dicom_small_4.gd	(85, 316, 29)-(89, 313, 34)	9.289815	184.171051	2.512073	149	45	#0018ff	5	50.540340	354.175098	(89, 313, 34)-(101, 307, 33)	0.550355	0.487034	2	0.804115061951	0.944531231621
local/data/dicom_small_4.gd	(83, 315, 26)-(85, 316, 29)	5.094580	30.104883	1.371480	19	2	#ff3f7ffffffffffffe42	4	37.420857	162.920545	(85, 316, 29)-(89, 313, 34)	0.545955	0.548405	3	3.67209334429	NA
local/data/dicom_small_4.gd	(75, 317, 28)-(83, 315, 26)	13.123335	60.209767	1.208472	38	4	#ff307ffffffffffffe33	1	13.123335	60.209767	(83, 315, 26)-(85, 316, 29)	0.881144	2.575941	0	NA	NA
local/data/dicom_small_4.gd	(81, 311, 28)-(83, 315, 26)	6.686205	17.708755	0.918183	10	0	#2c00ff	1	6.686205	17.708755	(83, 315, 26)-(85, 316, 29)	0.669484	1.312415	0	NA	NA
local/data/dicom_small_4.gd	(83, 314, 25)-(83, 315, 26)	1.732051	3.541751	0.806777	2	0	#ff006e	2	12.516738	54.897140	(83, 315, 26)-(85, 316, 29)	0.588253	0.339979	2	NA	NA
local/data/dicom_small_4.gd	(83, 314, 25)-(84, 312, 22)	9.111367	47.813638	1.292436	34	7	#ff00b5	1	9.111367	47.813638	(83, 314, 25)-(83, 315, 26)	1.601974	5.260450	0	NA	NA
local/data/dicom_small_4.gd	(83, 314, 25)-(84, 313, 25)	1.673320	3.541751	0.820814	2	0	#ff00cd	1	1.673320	3.541751	(83, 314, 25)-(83, 315, 26)	1.017398	0.966092	0	NA	NA
local/data/dicom_small_4.gd	(85, 316, 29)-(86, 314, 27)	3.829669	7.083502	0.767306	4	0	#ff00aa	1	3.829669	7.083502	(85, 316, 29)-(89, 313, 34)	0.305447	0.412244	0	NA	NA
local/data/dicom_small_4.gd	(87, 312, 35)-(89, 313, 34)	3.280834	47.813638	2.153817	42	15	#ff607ffffffffffffe63	15	276.530958	3155.700123	(89, 313, 34)-(101, 307, 33)	0.471867	0.172003	2	NA	NA
local/data/dicom_small_4.gd	(82, 317, 34)-(87, 312, 35)	8.790898	224.901187	2.853674	148	21	#ff0074	1	8.790898	224.901187	(87, 312, 35)-(89, 313, 34)	1.324938	2.679471	0	NA	NA
local/data/dicom_small_4.gd	(85, 310, 35)-(87, 312, 35)	3.346640	35.417510	1.835395	26	6	#ad00ff	14	264.459226	2882.985297	(87, 312, 35)-(89, 313, 34)	0.852159	1.020058	2	NA	NA
local/data/dicom_small_4.gd	(80, 303, 33)-(85, 310, 35)	14.928268	538.346149	3.388061	484	180	#8aff7fffffffffffff76	4	68.345540	1207.737084	(85, 310, 35)-(87, 312, 35)	1.845957	4.460673	2	1.31788009128	NA
local/data/dicom_small_4.gd	(75, 298, 32)-(80, 303, 33)	16.332773	304.590584	2.436427	267	95	#ff00cd	3	50.070632	644.598678	(80, 303, 33)-(85, 310, 35)	0.719121	1.094084	2	1.15065411101	0.468615674242
local/data/dicom_small_4.gd	(70, 301, 31)-(75, 298, 32)	7.810690	69.064144	1.677671	44	5	#80ff7fffffffffffff80	1	7.810690	69.064144	(75, 298, 32)-(80, 303, 33)	0.688578	0.478222	0	NA	NA
local/data/dicom_small_4.gd	(75, 297, 32)-(75, 298, 32)	1.183216	3.541751	0.976117	2	0	#ff6d7ffffffffffffe70	2	25.927169	270.943950	(75, 298, 32)-(80, 303, 33)	0.400635	0.072444	2	NA	NA
local/data/dicom_small_4.gd	(70, 293, 29)-(75, 297, 32)	9.967038	81.460273	1.612928	50	4	#4400ff	1	9.967038	81.460273	(75, 297, 32)-(75, 298, 32)	1.652391	8.423685	0	NA	NA
local/data/dicom_small_4.gd	(72, 290, 29)-(75, 297, 32)	14.776915	185.941926	2.001344	109	4	#ff0089	1	14.776915	185.941926	(75, 297, 32)-(75, 298, 32)	2.050311	12.488772	0	NA	NA
local/data/dicom_small_4.gd	(78, 305, 33)-(80, 303, 33)	3.346640	24.792257	1.535602	17	3	#69ff7fffffffffffff97	1	3.346640	24.792257	(80, 303, 33)-(85, 310, 35)	0.453239	0.224181	0	NA	NA
local/data/dicom_small_4.gd	(81, 310, 37)-(85, 310, 35)	6.686205	210.734183	3.167399	133	14	#00ff35	10	192.767046	1639.830703	(85, 310, 35)-(87, 312, 35)	1.725731	1.997886	2	2.08749258081	NA
local/data/dicom_small_4.gd	(69, 298, 44)-(81, 310, 37)	24.436148	290.423580	1.945022	174	10	#2dff7fffffffffffffd3	5	82.578063	538.346149	(81, 310, 37)-(85, 310, 35)	0.614076	3.654711	2	1.51266405395	0.630219064119
local/data/dicom_small_4.gd	(63, 302, 52)-(69, 298, 44)	15.202044	60.209767	1.122813	39	5	#00ffdd	1	15.202044	60.209767	(69, 298, 44)-(81, 310, 37)	0.577275	0.622113	0	NA	NA
local/data/dicom_small_4.gd	(68, 296, 44)-(69, 298, 44)	2.856536	15.937879	1.332663	10	1	#0031ff	4	42.939872	187.712802	(69, 298, 44)-(81, 310, 37)	0.685166	0.116898	2	5.46400971097	NA
local/data/dicom_small_4.gd	(67, 291, 48)-(68, 296, 44)	8.476986	46.042763	1.314877	26	0	#76ff7fffffffffffff8a	3	38.410016	168.233172	(68, 296, 44)-(69, 298, 44)	0.986653	2.967575	2	4.71485886476	1.18635046437
local/data/dicom_small_4.gd	(64, 289, 51)-(67, 291, 48)	5.927286	28.334008	1.233534	16	0	#00d4ff	2	26.468928	111.565156	(67, 291, 48)-(68, 296, 44)	0.938137	0.699221	2	12.3189573908	NA
local/data/dicom_small_4.gd	(58, 291, 52)-(64, 289, 51)	9.601471	31.875759	1.027984	19	1	#00d6ff	1	9.601471	31.875759	(64, 289, 51)-(67, 291, 48)	0.833365	1.619876	0	NA	NA
local/data/dicom_small_4.gd	(61, 283, 56)-(64, 289, 51)	10.940171	51.355389	1.222379	29	0	#ff087ffffffffffffe0b	1	10.940171	51.355389	(64, 289, 51)-(67, 291, 48)	0.990957	1.845730	0	NA	NA
local/data/dicom_small_4.gd	(67, 291, 48)-(69, 291, 50)	3.464102	10.625253	0.988097	6	0	#ff8b7ffffffffffffe8e	1	3.464102	10.625253	(67, 291, 48)-(68, 296, 44)	0.751475	0.408648	0	NA	NA
local/data/dicom_small_4.gd	(68, 296, 44)-(69, 295, 44)	1.673320	3.541751	0.820814	2	0	#ffa47ffffffffffffea7	1	1.673320	3.541751	(68, 296, 44)-(69, 298, 44)	0.615920	0.585786	0	NA	NA
local/data/dicom_small_4.gd	(79, 311, 38)-(81, 310, 37)	3.280834	67.293269	2.555164	46	8	#0051ff	5	103.502778	890.750371	(81, 310, 37)-(85, 310, 35)	0.806707	0.490687	2	3.04529016086	NA
local/data/dicom_small_4.gd	(69, 314, 42)-(79, 311, 38)	18.882473	325.841090	2.343681	201	17	#8400ff	4	90.737935	749.080332	(79, 311, 38)-(81, 310, 37)	0.917233	5.755389	2	2.19766817454	0.973078649934
local/data/dicom_small_4.gd	(61, 317, 43)-(69, 314, 42)	11.360338	76.147646	1.460689	44	1	#ff987ffffffffffffe9b	1	11.360338	76.147646	(69, 314, 42)-(79, 311, 38)	0.623245	0.601634	0	NA	NA
local/data/dicom_small_4.gd	(65, 311, 40)-(69, 314, 42)	7.176309	83.231148	1.921399	59	12	#1c00ff	3	60.495124	347.091596	(69, 314, 42)-(79, 311, 38)	0.819821	0.380051	2	2.90536662994	NA
local/data/dicom_small_4.gd	(59, 313, 41)-(65, 311, 40)	8.628339	88.543774	1.807343	52	2	#ffcb7ffffffffffffece	2	44.266179	233.755565	(65, 311, 40)-(69, 314, 42)	0.940639	1.202337	2	1.43070372391	NA
local/data/dicom_small_4.gd	(41, 317, 42)-(59, 313, 41)	24.904808	108.023405	1.175012	61	0	#0016ff	1	24.904808	108.023405	(59, 313, 41)-(65, 311, 40)	0.650133	2.886397	0	NA	NA
local/data/dicom_small_4.gd	(52, 308, 41)-(59, 313, 41)	10.733032	37.188385	1.050189	21	0	#e6ff7fffffffffffff1a	1	10.733032	37.188385	(59, 313, 41)-(65, 311, 40)	0.581068	1.243928	0	NA	NA
local/data/dicom_small_4.gd	(65, 311, 40)-(67, 317, 38)	9.052636	30.104883	1.028859	18	1	#00ff02	1	9.052636	30.104883	(65, 311, 40)-(69, 314, 42)	0.535474	1.261461	0	NA	NA
local/data/dicom_small_4.gd	(75, 317, 39)-(79, 311, 38)	9.484010	74.376771	1.579966	59	17	#b5ff7fffffffffffff4b	1	9.484010	74.376771	(79, 311, 38)-(81, 310, 37)	0.618342	2.890732	0	NA	NA
local/data/dicom_small_4.gd	(101, 307, 33)-(104, 290, 36)	30.249887	2038.277689	4.631214	1480	329	#ff0029	72	1309.776987	20195.064084	(101, 307, 33)-(103, 313, 31)	1.171409	2.260916	2	1.32679312374	0.599857128034
local/data/dicom_small_4.gd	(104, 290, 36)-(106, 289, 38)	3.829669	35.417510	1.715748	25	5	#00ff1a	1	3.829669	35.417510	(101, 307, 33)-(104, 290, 36)	0.370475	0.126601	0	NA	NA
local/data/dicom_small_4.gd	(104, 290, 36)-(115, 285, 33)	17.112401	720.746324	3.661515	468	61	#c0ff7fffffffffffff40	71	1275.697432	18121.368886	(101, 307, 33)-(104, 290, 36)	0.790617	0.565701	2	1.79826392977	NA
local/data/dicom_small_4.gd	(115, 285, 33)-(118, 279, 33)	8.569608	251.464320	3.056207	164	22	#0010ff	70	1228.311274	17094.261102	(104, 290, 36)-(115, 285, 33)	0.834684	0.500784	2	8.8209820088	NA
local/data/dicom_small_4.gd	(117, 276, 36)-(118, 279, 33)	5.561719	159.378794	3.020201	123	33	#ff007a	69	1207.820456	16635.604350	(115, 285, 33)-(118, 279, 33)	0.988219	0.649005	2	NA	NA
local/data/dicom_small_4.gd	(108, 272, 31)-(117, 276, 36)	17.050725	1273.259477	4.875421	849	130	#00ffbe	41	759.148518	13015.934849	(117, 276, 36)-(118, 279, 33)	1.614270	3.065729	2	3.66089181674	1.02570963892
local/data/dicom_small_4.gd	(107, 278, 26)-(108, 272, 31)	10.209037	632.202550	4.439773	473	116	#ff000e	40	734.964327	11471.731422	(108, 272, 31)-(117, 276, 36)	0.910644	0.598745	2	8.57926904043	NA
local/data/dicom_small_4.gd	(98, 283, 31)-(107, 278, 26)	17.267884	989.919399	4.271746	719	160	#1bff7fffffffffffffe5	27	524.700393	5994.413533	(107, 278, 26)-(108, 272, 31)	0.962154	1.691431	2	NA	NA
local/data/dicom_small_4.gd	(82, 285, 33)-(98, 283, 31)	25.647148	1607.954945	4.467273	1067	159	#0058ff	26	499.831903	4802.614328	(98, 283, 31)-(107, 278, 26)	1.045772	1.485251	2	0.994365431779	0.596071785349
local/data/dicom_small_4.gd	(79, 282, 34)-(82, 285, 33)	7.110502	185.941926	2.885118	142	37	#ff004c	25	465.217665	3125.595239	(82, 285, 33)-(98, 283, 31)	0.645834	0.277243	2	2.33324217215	NA
local/data/dicom_small_4.gd	(74, 287, 33)-(79, 282, 34)	10.581679	196.567179	2.431662	136	25	#af00ff	21	394.182517	2465.058682	(79, 282, 34)-(82, 285, 33)	0.842829	1.488176	2	1.48178053321	NA
local/data/dicom_small_4.gd	(71, 287, 34)-(74, 287, 33)	5.078691	53.126265	1.824752	36	6	#0042ff	20	370.449719	2210.052611	(74, 287, 33)-(79, 282, 34)	0.750413	0.479951	2	NA	NA
local/data/dicom_small_4.gd	(69, 284, 36)-(71, 287, 34)	5.378451	56.668016	1.831325	38	6	#ff5b7ffffffffffffe5e	11	210.026497	878.354243	(71, 287, 34)-(74, 287, 33)	1.003602	1.059023	2	1.73154041993	NA
local/data/dicom_small_4.gd	(63, 282, 31)-(69, 284, 36)	16.209067	131.044786	1.604190	87	13	#00ff07	1	16.209067	131.044786	(69, 284, 36)-(71, 287, 34)	0.875973	3.013705	0	NA	NA
local/data/dicom_small_4.gd	(68, 283, 37)-(69, 284, 36)	2.097618	3.541751	0.733113	2	0	#00ff03	10	188.438978	690.641441	(69, 284, 36)-(71, 287, 34)	0.400318	0.390004	2	NA	NA
local/data/dicom_small_4.gd	(66, 281, 37)-(68, 283, 37)	3.346640	21.250506	1.421691	13	1	#0078ff	8	144.268299	430.322744	(68, 283, 37)-(69, 284, 36)	1.939252	1.595448	2	1.26185950714	1.
local/data/dicom_small_4.gd	(65, 280, 37)-(66, 281, 37)	1.673320	3.541751	0.820814	2	0	#7aff7fffffffffffff86	1	1.673320	3.541751	(66, 281, 37)-(68, 283, 37)	0.577350	0.500000	0	NA	NA
local/data/dicom_small_4.gd	(66, 281, 37)-(67, 280, 37)	1.673320	3.541751	0.820814	2	0	#b5ff7fffffffffffff4b	7	139.248339	405.530487	(66, 281, 37)-(68, 283, 37)	0.577350	0.500000	2	NA	NA
local/data/dicom_small_4.gd	(64, 274, 37)-(67, 280, 37)	9.667278	40.730136	1.158060	23	0	#a300ff	5	87.443230	295.736207	(66, 281, 37)-(67, 280, 37)	1.410868	5.777303	2	NA	NA
local/data/dicom_small_4.gd	(60, 272, 39)-(64, 274, 37)	6.686205	14.167004	0.821248	8	0	#ff857ffffffffffffe88	1	6.686205	14.167004	(64, 274, 37)-(67, 280, 37)	0.709159	0.691633	0	NA	NA
local/data/dicom_small_4.gd	(63, 259, 43)-(64, 274, 37)	22.387024	113.336031	1.269436	64	0	#00ff63	4	71.089747	240.839067	(64, 274, 37)-(67, 280, 37)	1.096175	2.315753	2	2.96739061064	0.613488568685
local/data/dicom_small_4.gd	(62, 256, 47)-(63, 259, 43)	6.826630	17.708755	0.908690	10	0	#ff0026	2	21.596470	60.209767	(63, 259, 43)-(64, 274, 37)	0.715822	0.304937	2	NA	NA
local/data/dicom_small_4.gd	(58, 253, 52)-(62, 256, 47)	9.391388	35.417510	1.095643	20	0	#ff00bc	1	9.391388	35.417510	(62, 256, 47)-(63, 259, 43)	1.205739	1.375699	0	NA	NA
local/data/dicom_small_4.gd	(62, 256, 47)-(65, 254, 49)	5.378451	7.083502	0.647471	4	0	#0097ff	1	5.378451	7.083502	(62, 256, 47)-(63, 259, 43)	0.712532	0.787863	0	NA	NA
local/data/dicom_small_4.gd	(63, 253, 42)-(63, 259, 43)	7.648131	28.334008	1.085929	16	0	#0600ff	2	27.106254	67.293269	(63, 259, 43)-(64, 274, 37)	0.855442	0.341632	2	2.24917109106	NA
local/data/dicom_small_4.gd	(58, 247, 42)-(63, 253, 42)	9.549816	17.708755	0.768284	10	0	#0057ff	1	9.549816	17.708755	(63, 253, 42)-(63, 259, 43)	0.707490	1.248647	0	NA	NA
local/data/dicom_small_4.gd	(63, 253, 42)-(67, 247, 44)	9.908307	21.250506	0.826247	12	0	#00ff88	1	9.908307	21.250506	(63, 253, 42)-(63, 259, 43)	0.760867	1.295520	0	NA	NA
local/data/dicom_small_4.gd	(67, 280, 37)-(68, 278, 39)	3.829669	8.854377	0.857874	6	1	#ff057ffffffffffffe08	2	50.131790	106.252529	(66, 281, 37)-(67, 280, 37)	1.045151	2.288665	2	13.9259633655	NA
local/data/dicom_small_4.gd	(46, 262, 49)-(68, 278, 39)	42.896750	90.314650	0.818638	51	0	#c7ff7fffffffffffff39	1	42.896750	90.314650	(67, 280, 37)-(68, 278, 39)	0.954264	11.201165	0	NA	NA
local/data/dicom_small_4.gd	(68, 278, 39)-(70, 277, 40)	3.405371	7.083502	0.813705	4	0	#ff677ffffffffffffe6a	1	3.405371	7.083502	(67, 280, 37)-(68, 278, 39)	0.948513	0.889208	0	NA	NA
local/data/dicom_small_4.gd	(68, 283, 37)-(68, 286, 42)	7.725975	92.085525	1.947799	53	1	#56ff7fffffffffffffaa	2	42.073061	256.776946	(68, 283, 37)-(69, 284, 36)	2.656888	3.683214	2	1.46402131927	NA
local/data/dicom_small_4.gd	(55, 286, 47)-(68, 286, 42)	21.526532	113.336031	1.294560	64	0	#0092ff	1	21.526532	113.336031	(68, 283, 37)-(68, 286, 42)	0.664627	2.786255	0	NA	NA
local/data/dicom_small_4.gd	(68, 286, 42)-(70, 282, 50)	12.820554	51.355389	1.129184	29	0	#ff8f7ffffffffffffe92	1	12.820554	51.355389	(68, 283, 37)-(68, 286, 42)	0.579723	1.659409	0	NA	NA
local/data/dicom_small_4.gd	(70, 288, 34)-(71, 287, 34)	1.673320	3.541751	0.820814	2	0	#9eff7fffffffffffff62	9	155.344531	1278.572104	(71, 287, 34)-(74, 287, 33)	0.449822	0.329479	2	NA	NA
local/data/dicom_small_4.gd	(68, 289, 35)-(70, 288, 34)	3.405371	23.021381	1.466927	19	6	#ff005e	8	144.463091	1220.133212	(70, 288, 34)-(71, 287, 34)	1.787162	2.035098	2	NA	NA
local/data/dicom_small_4.gd	(60, 294, 31)-(68, 289, 35)	13.737976	104.481654	1.555907	71	12	#b2ff7fffffffffffff4e	1	13.737976	104.481654	(68, 289, 35)-(70, 288, 34)	1.060657	4.034208	0	NA	NA
local/data/dicom_small_4.gd	(62, 297, 40)-(68, 289, 35)	14.652378	332.924592	2.689329	196	8	#ff5f7ffffffffffffe62	7	127.319744	1092.630177	(68, 289, 35)-(70, 288, 34)	1.833308	4.302726	2	2.38751813959	0.970001137454
local/data/dicom_small_4.gd	(57, 302, 39)-(62, 297, 40)	8.790898	111.565156	2.009892	88	25	#c9ff7fffffffffffff37	2	45.439893	242.609942	(62, 297, 40)-(68, 289, 35)	0.747358	0.599964	2	1.05431457724	NA
local/data/dicom_small_4.gd	(38, 313, 37)-(57, 302, 39)	28.720844	106.252529	1.085166	60	0	#3600ff	1	28.720844	106.252529	(57, 302, 39)-(62, 297, 40)	0.539912	3.267111	0	NA	NA
local/data/dicom_small_4.gd	(52, 301, 42)-(57, 302, 39)	7.928151	24.792257	0.997693	14	0	#ff797ffffffffffffe7c	1	7.928151	24.792257	(57, 302, 39)-(62, 297, 40)	0.496392	0.901859	0	NA	NA
local/data/dicom_small_4.gd	(62, 297, 40)-(62, 299, 43)	5.561719	70.835020	2.013467	45	5	#ff317ffffffffffffe34	5	67.227474	517.095643	(62, 297, 40)-(68, 289, 35)	0.748688	0.379578	2	NA	NA
local/data/dicom_small_4.gd	(59, 297, 45)-(62, 299, 43)	5.378451	19.479630	1.073710	12	1	#00b5ff	1	5.378451	19.479630	(62, 297, 40)-(62, 299, 43)	0.533264	0.967048	0	NA	NA
local/data/dicom_small_4.gd	(59, 311, 47)-(62, 299, 43)	18.470840	255.006071	2.096317	144	0	#0080ff	4	56.287303	426.780993	(62, 297, 40)-(62, 299, 43)	1.041148	3.321067	2	0.975378653025	0.614092404686
local/data/dicom_small_4.gd	(58, 313, 47)-(59, 311, 47)	2.856536	8.854377	0.993309	5	0	#13ff7fffffffffffffed	3	27.908156	136.357413	(59, 311, 47)-(62, 299, 43)	0.473835	0.154651	2	NA	NA
local/data/dicom_small_4.gd	(53, 317, 46)-(58, 313, 47)	8.300794	58.438891	1.496981	34	1	#5000ff	1	8.300794	58.438891	(58, 313, 47)-(59, 311, 47)	1.507065	2.905895	0	NA	NA
local/data/dicom_small_4.gd	(58, 313, 47)-(59, 314, 48)	2.097618	3.541751	0.733113	2	0	#ffd77ffffffffffffeda	2	16.750826	69.064144	(58, 313, 47)-(59, 311, 47)	0.738052	0.734322	2	NA	NA
local/data/dicom_small_4.gd	(58, 311, 54)-(59, 314, 48)	10.189159	24.792257	0.880063	14	0	#ff357ffffffffffffe38	1	10.189159	24.792257	(58, 313, 47)-(59, 314, 48)	1.200447	4.857491	0	NA	NA
local/data/dicom_small_4.gd	(58, 317, 49)-(59, 314, 48)	4.464050	40.730136	1.704192	24	1	#fff37ffffffffffffef6	1	4.464050	40.730136	(58, 313, 47)-(59, 314, 48)	2.324597	2.128152	0	NA	NA
local/data/dicom_small_4.gd	(59, 311, 47)-(64, 316, 49)	9.908307	35.417510	1.066680	26	6	#0046ff	1	9.908307	35.417510	(59, 311, 47)-(62, 299, 43)	0.508835	0.536430	0	NA	NA
local/data/dicom_small_4.gd	(68, 290, 30)-(70, 288, 34)	9.208120	54.897140	1.377572	39	8	#0079ff	1	9.208120	54.897140	(70, 288, 34)-(71, 287, 34)	1.678301	5.502904	0	NA	NA
local/data/dicom_small_4.gd	(72, 280, 30)-(74, 287, 33)	13.151119	58.438891	1.189309	41	8	#00fff9	1	13.151119	58.438891	(74, 287, 33)-(79, 282, 34)	0.489093	1.242820	0	NA	NA
local/data/dicom_small_4.gd	(76, 279, 33)-(79, 282, 34)	5.444258	54.897140	1.791557	53	22	#00ff77	4	63.924645	474.594631	(79, 282, 34)-(82, 285, 33)	0.620965	0.765664	2	NA	1.30786408715
local/data/dicom_small_4.gd	(74, 276, 33)-(76, 279, 33)	4.529856	51.355389	1.899660	39	10	#00ffe2	3	56.807067	416.155740	(76, 279, 33)-(79, 282, 34)	1.060340	0.832043	2	4.55765435911	NA
local/data/dicom_small_4.gd	(70, 255, 47)-(74, 276, 33)	35.565238	267.402199	1.547016	159	8	#ff5f7ffffffffffffe62	1	35.565238	267.402199	(74, 276, 33)-(76, 279, 33)	0.814364	7.851295	0	NA	NA
local/data/dicom_small_4.gd	(72, 276, 32)-(74, 276, 33)	2.915267	26.563132	1.703043	18	3	#ff002d	2	16.711973	97.398152	(74, 276, 33)-(76, 279, 33)	0.896499	0.643567	2	2.21575236809	NA
local/data/dicom_small_4.gd	(67, 277, 29)-(72, 276, 32)	8.659285	51.355389	1.373969	34	5	#00ffb6	1	8.659285	51.355389	(72, 276, 32)-(74, 276, 33)	0.806773	2.970323	0	NA	NA
local/data/dicom_small_4.gd	(72, 276, 32)-(74, 274, 30)	5.137422	19.479630	1.098608	12	1	#00ddff	1	5.137422	19.479630	(72, 276, 32)-(74, 276, 33)	0.645085	1.762248	0	NA	NA
local/data/dicom_small_4.gd	(75, 280, 33)-(76, 279, 33)	1.673320	3.541751	0.820814	2	0	#ff00dd	1	1.673320	3.541751	(76, 279, 33)-(79, 282, 34)	0.458157	0.307355	0	NA	NA
local/data/dicom_small_4.gd	(82, 285, 33)-(84, 290, 29)	8.967090	69.064144	1.565762	64	25	#ff0055	1	8.967090	69.064144	(82, 285, 33)-(98, 283, 31)	0.350496	0.349633	0	NA	NA
local/data/dicom_small_4.gd	(98, 283, 31)-(101, 287, 32)	7.600606	201.879806	2.907685	140	26	#ff00ac	1	7.600606	201.879806	(98, 283, 31)-(107, 278, 26)	0.680678	0.440159	0	NA	NA
local/data/dicom_small_4.gd	(107, 278, 26)-(109, 282, 22)	8.375413	386.050857	3.830401	343	125	#2600ff	13	200.054897	4845.115340	(107, 278, 26)-(108, 272, 31)	0.862747	0.820392	2	1.12632166997	NA
[truncated: 1,016 more rows]
